# Supplementary material for: Extensive microbial diversity within the chicken gut microbiome revealed by metagenomics and culture
Source: PeerJ. 2021 Apr 6;9:e10941. doi: 10.7717/peerj.10941 (PMC8035907; doi:10.7717/peerj.10941)
Supplement: Supplemental Information 1 — Table S1. Culture media used for culture of isolates from six chicken faecal samples. Table S2. Summary of sequencing data from 50 chicken faecal samples (BioProject ID PRJNA543206) using Illumina NextSeq sequencing platform Table S3. Bracken read based and relative abundance values for 50 chicken faecal samples from BioProject ID PRJNA543206. Table S4. Summary of reads classified by Kraken 2 for 50 chicken faecal samples from BioProject ID PRJNA543206. Table S5. 1,455 dereplicated Scaffold sequences ≥10kb identified as Category 1 or Category 2 by VirSorter found in 50 metagenomic samples form chicken faeces. Table S6. BLASTN analysis for 10 bacteriophage genomes showing similarity to known reference bacteriophage sequences at nucleotide level (percentage identity >70%; query covering >50%). For each query sequence, the three best HITs (when ordered according to E-value) have been described. Table S7. Coverage values for four identified coliphages showing similarity to known bacteriophage genomes of Escherichia coli across the 50 metagenomic samples from which they were derived. Table S8. Family-level taxonomic classification for nearly 600 de-replicated, bacteriophage genomes of near-full completion. Table S9. Metadata and sequencing statistics associated with 582 publicly available metagenomic samples derived from the domesticated chicken. Table S10. Genome statistics for MAGs of >80% completion and <5% contamination constructed from 632 metagenomic samples and binned using MetaBAT2. Table S11. Genome statistics for Metagenomic Species of >80% completion and <5% contamination derived from gene-based clustering from 632 metagenomic samples. Table S12. Taxonomic analysis for Metagenomic Species according to GTDB (release 95), Kraken 2 and SpecI classification. Table S13. Final genus and species level taxonomic classification for all de-replicated metagenomically-derived genome sequences. Newly assigned Latin binomials, alongside their respective etymologies have bee [file peerj-09-10941-s001.xlsx]

## Sheet: Table S1
Supplementary Table 1: Culture media used for culture of isolates from six chicken faecal samples
Medium name	Supplementation	Medium Abbreviation	Corresponding culture broth	Composition
Brain Heart Infusion	Unsupplemented	BHI	Brain Heart Infusion Broth	As standard
Brain Heart Infusion	6𝝻g/ml Vancomycin		Brain Heart Infusion Broth	As standard
Colombia Blood Agar	Unsupplemented	CAB	Mueller-Hinton Broth	As standard with 5% Sheep blood
Colombia Blood Agar	6𝝻g/ml Vancomycin		Mueller-Hinton Broth	As standard with 5% Sheep blood
Yeast extract, casitone and fatty acid	Unsupplemented	YCFA	YCFA Broth	described by https://doi.org/10.1038/nature17645
Yeast extract, casitone and fatty acid	6𝝻g/ml Vancomycin		YCFA Broth	described by https://doi.org/10.1038/nature17645

## Sheet: Table S2
Supplementary Table 2: Summary of sequencing data from 50 chicken faecal samples (BioProject ID PRJNA543206) using Illumina NextSeq sequencing platform
Metagenomic Sample ID	Input Reads Paired	% host reads	% diet reads	# Scaffolds >400bp	Scaffold N50	GeneNumber	Overall Alignment	BioSample	BioProject	BioSampleModel	Center_Name	Run	geo_loc_name	Chicken part	Chick_type
A1M01	15452519	0.152	0.917	129415	977	197461	52.78	SAMN11653339	PRJNA543206	Metagenome or environmental	Quadram Institute Biosciences	A1	UK: Surrey	faecal	Lohman chicken fecal samples
A2M15	39099239	0.142	0.868	411962	1839	767462	83.78	SAMN11653340	PRJNA543206	Metagenome or environmental	Quadram Institute Biosciences	A2	UK: Surrey	faecal	Lohman chicken fecal samples
A3M32	21537424	9.32	11.2	108765	1663	199649	66.65	SAMN11653341	PRJNA543206	Metagenome or environmental	Quadram Institute Biosciences	A3	UK: Surrey	faecal	Lohman chicken fecal samples
A4M42	29330851	1.8	2.18	98083	2976	212349	89.23	SAMN11653342	PRJNA543206	Metagenome or environmental	Quadram Institute Biosciences	A4	UK: Surrey	faecal	Lohman chicken fecal samples
A5M63	20076067	10.4	17.6	33920	1953	65924	64.03	SAMN11653343	PRJNA543206	Metagenome or environmental	Quadram Institute Biosciences	A5	UK: Surrey	faecal	Silkie chicken fecal samples
A6M74	19191725	3.28	3.36	114513	2158	222337	77.19	SAMN11653344	PRJNA543206	Metagenome or environmental	Quadram Institute Biosciences	A6	UK: Surrey	faecal	Silkie chicken fecal samples
A7M87	18398367	19.7	45.1	29239	3317	66574	38.39	SAMN11653345	PRJNA543206	Metagenome or environmental	Quadram Institute Biosciences	A7	UK: Surrey	faecal	Silkie chicken fecal samples
B1M03	39624150	0.133	0.891	448078	1278	760617	81.08	SAMN11653346	PRJNA543206	Metagenome or environmental	Quadram Institute Biosciences	B1	UK: Surrey	faecal	Lohman chicken fecal samples
B2M17	26929371	1.51	4.17	287029	1801	479746	77.22	SAMN11653347	PRJNA543206	Metagenome or environmental	Quadram Institute Biosciences	B2	UK: Surrey	faecal	Lohman chicken fecal samples
B3M34	20121954	0.165	1.59	268396	1551	478863	77.41	SAMN11653348	PRJNA543206	Metagenome or environmental	Quadram Institute Biosciences	B3	UK: Surrey	faecal	Lohman chicken fecal samples
B4M43	2076329	2.17	1.23	14793	813	23742	46.8	SAMN11653349	PRJNA543206	Metagenome or environmental	Quadram Institute Biosciences	B4	UK: Surrey	faecal	Lohman chicken fecal samples
B5M64	20657402	0.444	3.98	139746	2170	281138	84.34	SAMN11653350	PRJNA543206	Metagenome or environmental	Quadram Institute Biosciences	B5	UK: Surrey	faecal	Silkie chicken fecal samples
B6M76	16949941	1.86	13.1	106753	1556	197182	74.13	SAMN11653351	PRJNA543206	Metagenome or environmental	Quadram Institute Biosciences	B6	UK: Surrey	faecal	Silkie chicken fecal samples
B7M88	12093259	72.5	10.6	30970	1545	56111	18.05	SAMN11653352	PRJNA543206	Metagenome or environmental	Quadram Institute Biosciences	B7	UK: Surrey	faecal	Silkie chicken fecal samples
C1M04	25764579	1.01	3.57	128170	1124	177792	85.55	SAMN11653353	PRJNA543206	Metagenome or environmental	Quadram Institute Biosciences	C1	UK: Surrey	faecal	Lohman chicken fecal samples
C2M20	13786886	1.52	40	50509	1383	89129	38.45	SAMN11653354	PRJNA543206	Metagenome or environmental	Quadram Institute Biosciences	C2	UK: Surrey	faecal	Lohman chicken fecal samples
C3M35	16234155	6.18	57.2	45711	1689	88020	32.7	SAMN11653355	PRJNA543206	Metagenome or environmental	Quadram Institute Biosciences	C3	UK: Surrey	faecal	Lohman chicken fecal samples
C4M45	33608353	0.946	5.54	45419	3355	103665	87.86	SAMN11653356	PRJNA543206	Metagenome or environmental	Quadram Institute Biosciences	C4	UK: Surrey	faecal	Lohman chicken fecal samples
C5M65	13086854	1.36	17.4	71709	1563	132355	66.79	SAMN11653357	PRJNA543206	Metagenome or environmental	Quadram Institute Biosciences	C5	UK: Surrey	faecal	Silkie chicken fecal samples
C6M77	19742708	30.9	33.5	30834	1021	48533	16.53	SAMN11653358	PRJNA543206	Metagenome or environmental	Quadram Institute Biosciences	C6	UK: Surrey	faecal	Silkie chicken fecal samples
D1M06	34389902	0.121	0.822	350442	1595	624849	83.33	SAMN11653359	PRJNA543206	Metagenome or environmental	Quadram Institute Biosciences	D1	UK: Surrey	faecal	Lohman chicken fecal samples
D2M21	29438299	0.178	2.09	375332	1480	656028	74.39	SAMN11653360	PRJNA543206	Metagenome or environmental	Quadram Institute Biosciences	D2	UK: Surrey	faecal	Lohman chicken fecal samples
D3M36	33390288	0.201	1.18	389661	1465	676129	81.57	SAMN11653361	PRJNA543206	Metagenome or environmental	Quadram Institute Biosciences	D3	UK: Surrey	faecal	Lohman chicken fecal samples
D4M53	16728645	7.4	53.8	31789	995	51736	21.18	SAMN11653362	PRJNA543206	Metagenome or environmental	Quadram Institute Biosciences	D4	UK: Surrey	faecal	Lohman chicken fecal samples
D5M67	34178617	0.145	0.889	260786	2082	499129	86.38	SAMN11653363	PRJNA543206	Metagenome or environmental	Quadram Institute Biosciences	D5	UK: Surrey	faecal	Silkie chicken fecal samples
D6M79	10474323	47.5	3.24	46956	2381	94643	40.83	SAMN11653364	PRJNA543206	Metagenome or environmental	Quadram Institute Biosciences	D6	UK: Surrey	faecal	Silkie chicken fecal samples
E1M07	28789747	0.117	0.854	310156	2168	600500	84.12	SAMN11653365	PRJNA543206	Metagenome or environmental	Quadram Institute Biosciences	E1	UK: Surrey	faecal	Lohman chicken fecal samples
E2M24	20044604	0.986	24.3	57402	1914	109947	62.47	SAMN11653366	PRJNA543206	Metagenome or environmental	Quadram Institute Biosciences	E2	UK: Surrey	faecal	Lohman chicken fecal samples
E3M38	33954090	0.849	3.74	124229	1451	184960	88.03	SAMN11653367	PRJNA543206	Metagenome or environmental	Quadram Institute Biosciences	E3	UK: Surrey	faecal	Lohman chicken fecal samples
E4M57	11956482	5.42	30	44311	2292	89402	50.85	SAMN11653368	PRJNA543206	Metagenome or environmental	Quadram Institute Biosciences	E4	UK: Surrey	faecal	Lohman chicken fecal samples
E5M68	15152643	65.1	20.8	43118	1095	67965	17.49	SAMN11653369	PRJNA543206	Metagenome or environmental	Quadram Institute Biosciences	E5	UK: Surrey	faecal	Silkie chicken fecal samples
E6M82	30272525	1.04	1.03	382359	1398	662945	76.54	SAMN11653370	PRJNA543206	Metagenome or environmental	Quadram Institute Biosciences	E6	UK: Surrey	faecal	Silkie chicken fecal samples
F1M09	41444330	0.129	0.906	371080	1881	691471	84.32	SAMN11653371	PRJNA543206	Metagenome or environmental	Quadram Institute Biosciences	F1	UK: Surrey	faecal	Lohman chicken fecal samples
F2M27	24753304	1.48	2.06	73354	1843	129589	88.82	SAMN11653372	PRJNA543206	Metagenome or environmental	Quadram Institute Biosciences	F2	UK: Surrey	faecal	Lohman chicken fecal samples
F3M39	23937636	0.992	5.77	57925	1801	108632	87.43	SAMN11653373	PRJNA543206	Metagenome or environmental	Quadram Institute Biosciences	F3	UK: Surrey	faecal	Lohman chicken fecal samples
F4M58	17107561	9.3	44	70602	827	90376	30.01	SAMN11653374	PRJNA543206	Metagenome or environmental	Quadram Institute Biosciences	F4	UK: Surrey	faecal	Lohman chicken fecal samples
F5M70	11721681	8.21	68.5	19259	1014	31661	22.98	SAMN11653375	PRJNA543206	Metagenome or environmental	Quadram Institute Biosciences	F5	UK: Surrey	faecal	Silkie chicken fecal samples
F6M83	24984254	0.525	1.99	86937	2642	176221	87.77	SAMN11653376	PRJNA543206	Metagenome or environmental	Quadram Institute Biosciences	F6	UK: Surrey	faecal	Silkie chicken fecal samples
G1M11	20781524	2.71	15.5	79207	1352	134011	41.84	SAMN11653377	PRJNA543206	Metagenome or environmental	Quadram Institute Biosciences	G1	UK: Surrey	faecal	Lohman chicken fecal samples
G2M29	12789733	0.525	0.966	101612	1102	159202	62.93	SAMN11653378	PRJNA543206	Metagenome or environmental	Quadram Institute Biosciences	G2	UK: Surrey	faecal	Lohman chicken fecal samples
G3M40	15381135	0.142	0.911	242412	1273	407024	73.58	SAMN11653379	PRJNA543206	Metagenome or environmental	Quadram Institute Biosciences	G3	UK: Surrey	faecal	Lohman chicken fecal samples
G4M60	9994676	1.34	6.74	154613	1143	253735	62.53	SAMN11653380	PRJNA543206	Metagenome or environmental	Quadram Institute Biosciences	G4	UK: Surrey	faecal	Silkie chicken fecal samples
G5M71	2303653	15.3	86.8	1181	547	1525	1.54	SAMN11653381	PRJNA543206	Metagenome or environmental	Quadram Institute Biosciences	G5	UK: Surrey	faecal	Silkie chicken fecal samples
G6M85	26688432	0.739	3.41	309998	1591	558991	75.83	SAMN11653382	PRJNA543206	Metagenome or environmental	Quadram Institute Biosciences	G6	UK: Surrey	faecal	Silkie chicken fecal samples
H1M14	33077621	0.131	0.867	358532	1793	659537	82.48	SAMN11653383	PRJNA543206	Metagenome or environmental	Quadram Institute Biosciences	H1	UK: Surrey	faecal	Lohman chicken fecal samples
H2M31	18893468	46.9	12.15	53927	1339	91069	28.88	SAMN11653384	PRJNA543206	Metagenome or environmental	Quadram Institute Biosciences	H2	UK: Surrey	faecal	Lohman chicken fecal samples
H3M41	2615375	0.411	1.08	18096	577	23050	23.12	SAMN11653385	PRJNA543206	Metagenome or environmental	Quadram Institute Biosciences	H3	UK: Surrey	faecal	Lohman chicken fecal samples
H4M61	11412352	1.78	22.3	38271	2453	80559	68.85	SAMN11653386	PRJNA543206	Metagenome or environmental	Quadram Institute Biosciences	H4	UK: Surrey	faecal	Silkie chicken fecal samples
H5M72	13783771	8.94	57.3	34412	1865	67611	33.34	SAMN11653387	PRJNA543206	Metagenome or environmental	Quadram Institute Biosciences	H5	UK: Surrey	faecal	Silkie chicken fecal samples
H6M86	9367289	6.72	48.7	16146	2030	32628	38.63	SAMN11653388	PRJNA543206	Metagenome or environmental	Quadram Institute Biosciences	H6	UK: Surrey	faecal	Silkie chicken fecal samples

## Sheet: Table S3
Supplementary Table 3: Bracken read based and relative abundance values for 50 chicken faecal samples from BioProject ID PRJNA543206
Name	taxRank	taxID	MaxReads	Max%	A1Reads	A1%	A2Reads	A2%	A3Reads	A3%	A4Reads	A4%	A5Reads	A5%	A6Reads	A6%	A7Reads	A7%	B1Reads	B1%	B2Reads	B2%	B3Reads	B3%	B4Reads	B4%	B5Reads	B5%	B6Reads	B6%	B7Reads	B7%	C1Reads	C1%	C2Reads	C2%	C3Reads	C3%	C4Reads	C4%	C5Reads	C5%	C6Reads	C6%	D1Reads	D1%	D2Reads	D2%	D3Reads
Archaea
Methanobrevibacter millerae	S	230361	6970	0.08304	0	0	6970	0.07444	0	0	0	0	0	0	0	0	0	0	3118	0.03048	0	0	4151	0.08304	0	0	0	0	0	0	0	0	0	0	0	0	0	0	0	0	0	0	0	0	2966	0.03282	0	0	2301
Methanobrevibacter smithii	S	2173	16231	0.1932	0	0	16231	0.1733	0	0	0	0	0	0	0	0	0	0	6892	0.06737	0	0	9658	0.1932	0	0	0	0	0	0	0	0	0	0	0	0	0	0	0	0	0	0	0	0	7046	0.07796	0	0	4907
Methanobrevibacter sp. YE315	S	1609968	5385	0.07049	0	0	5385	0.05751	0	0	0	0	0	0	0	0	0	0	2368	0.02315	0	0	3524	0.07049	0	0	0	0	0	0	0	0	0	0	0	0	0	0	0	0	0	0	0	0	2437	0.02696	0	0	2118
Methanosphaera sp. BMS	S	1789762	8351	0.1103	0	0	0	0	0	0	0	0	0	0	0	0	0	0	0	0	8351	0.1103	0	0	0	0	0	0	0	0	0	0	3240	0.0181	0	0	0	0	0	0	0	0	0	0	0	0	0	0	0
Methanocorpusculum labreanum	S	83984	6692	0.5277	0	0	1015	0.01084	0	0	0	0	0	0	0	0	0	0	2569	0.02511	0	0	0	0	0	0	0	0	0	0	0	0	0	0	0	0	0	0	0	0	0	0	0	0	0	0	3776	0.05152	0
Bacteria
Alistipes finegoldii	S	214856	38299	0.4566	10932	0.3038	37380	0.3992	0	0	0	0	0	0	3471	0.05675	0	0	28820	0.2817	11516	0.1521	18004	0.3601	0	0	0	0	0	0	0	0	0	0	0	0	0	0	0	0	0	0	0	0	32749	0.3623	22526	0.3073	27532
Alistipes shahii	S	328814	38961	0.5416	11818	0.3284	38581	0.4121	0	0	0	0	0	0	2444	0.03996	0	0	29397	0.2874	12625	0.1667	18124	0.3625	0	0	0	0	0	0	0	0	0	0	0	0	0	0	0	0	0	0	0	0	34125	0.3776	24006	0.3275	28891
Alistipes sp. 3BBH6	S	2585117	19191	0.205	4574	0.1271	19191	0.205	0	0	0	0	0	0	0	0	0	0	11950	0.1168	4757	0.06281	9595	0.1919	0	0	0	0	0	0	0	0	0	0	0	0	0	0	0	0	0	0	0	0	14371	0.159	11087	0.1513	13720
Alistipes sp. 5CBH24	S	2585118	44513	0.4607	12558	0.349	40092	0.4282	0	0	0	0	0	0	7987	0.1306	0	0	36720	0.359	16350	0.2159	19924	0.3986	0	0	0	0	0	0	0	0	0	0	0	0	0	0	0	0	0	0	0	0	41355	0.4575	23012	0.314	26836
Alistipes sp. 5CPEGH6	S	2585119	49587	0.7428	14705	0.4086	49587	0.5296	0	0	0	0	0	0	5347	0.08742	0	0	38342	0.3748	16042	0.2118	23120	0.4625	0	0	0	0	0	0	0	0	0	0	0	0	0	0	0	0	0	0	0	0	45281	0.501	32736	0.4466	35928
Alistipes sp. 6CPBBH3	S	2585756	30738	0.3947	8997	0.25	30738	0.3283	0	0	0	0	0	0	0	0	0	0	22590	0.2208	8832	0.1166	13193	0.2639	0	0	0	0	0	0	0	0	0	0	0	0	0	0	0	0	0	0	0	0	23805	0.2634	17803	0.2429	22042
Alistipes sp. Marseille-P5997	S	2364787	201280	2.707	65891	1.831	201135	2.148	3414	0.07593	3297	0.02214	0	0	25507	0.417	0	0	180178	1.761	74010	0.9772	108797	2.176	5115	0.701	10159	0.1237	0	0	0	0	0	0	0	0	0	0	1683	0.007001	3355	0.06902	0	0	195410	2.162	127299	1.737	184361
Alloprevotella sp. E39	S	2133944	33081	0.3664	8896	0.2472	28588	0.3053	0	0	0	0	0	0	4514	0.0738	0	0	23383	0.2286	9283	0.1226	15012	0.3003	0	0	1144	0.01393	0	0	0	0	0	0	0	0	0	0	0	0	0	0	0	0	27672	0.3062	17708	0.2416	25498
Bacteroidales bacterium CF	S	1400053	23237	0.3015	5268	0.1464	23237	0.2482	0	0	0	0	0	0	0	0	0	0	15018	0.1468	6614	0.08733	9848	0.197	0	0	0	0	0	0	0	0	0	0	0	0	0	0	0	0	0	0	0	0	15239	0.1686	10853	0.1481	12978
Bacteroides caccae	S	47678	61268	0.699	20093	0.5584	59998	0.6408	1208	0.02687	1214	0.008152	0	0	23417	0.3828	0	0	53029	0.5184	22113	0.292	28945	0.579	0	0	3250	0.03956	0	0	0	0	0	0	0	0	0	0	0	0	0	0	0	0	58248	0.6445	35641	0.4863	30394
Bacteroides caecimuris	S	1796613	104310	1.29	36107	1.003	96577	1.031	1776	0.0395	1717	0.01153	0	0	47199	0.7717	0	0	98240	0.9603	37273	0.4921	51184	1.024	1917	0.2627	5724	0.06968	0	0	0	0	0	0	0	0	0	0	0	0	1608	0.03308	0	0	104310	1.154	58220	0.7943	53698
Bacteroides cellulosilyticus	S	246787	145120	1.586	46920	1.304	136765	1.461	2715	0.06039	2272	0.01526	0	0	42358	0.6925	0	0	127519	1.247	52372	0.6915	71453	1.429	2174	0.2979	6774	0.08246	0	0	0	0	0	0	0	0	0	0	0	0	1960	0.04032	0	0	126674	1.402	85921	1.172	77235
Bacteroides coprosuis	S	151276	16524	0.1882	6011	0.167	16524	0.1765	0	0	1402	0.009414	0	0	5588	0.09136	0	0	12834	0.1255	5371	0.07092	8006	0.1602	0	0	1379	0.01679	0	0	0	0	0	0	0	0	0	0	0	0	0	0	0	0	13195	0.146	10463	0.1428	7682
Bacteroides dorei	S	357276	146300	1.669	47046	1.307	143620	1.534	2544	0.05658	2147	0.01442	0	0	51942	0.8492	0	0	134048	1.31	51984	0.6864	68757	1.375	2598	0.356	7192	0.08755	0	0	0	0	0	0	0	0	0	0	0	0	2702	0.05558	0	0	137909	1.526	86262	1.177	80747
Bacteroides fragilis	S	817	475080	5.288	153820	4.274	444058	4.743	7910	0.1759	7853	0.05273	4222	0.04212	134964	2.207	1597	0.03785	405092	3.96	178926	2.362	243751	4.876	7365	1.009	23853	0.2904	0	0	0	0	1967	0.01099	0	0	2190	0.06091	5083	0.02114	8727	0.1795	0	0	459869	5.088	265437	3.622	276866
Bacteroides helcogenes	S	290053	79444	0.9504	27729	0.7706	79444	0.8485	1155	0.02569	0	0	0	0	23922	0.3911	0	0	68215	0.6668	27759	0.3665	44228	0.8847	1272	0.1743	3002	0.03655	0	0	0	0	0	0	0	0	0	0	0	0	0	0	0	0	74528	0.8246	48612	0.6632	45036
Bacteroides heparinolyticus	S	28113	100810	1.197	33760	0.9382	100811	1.077	1430	0.03181	1387	0.009313	0	0	24977	0.4083	0	0	84789	0.8289	34054	0.4496	55647	1.113	1769	0.2424	3620	0.04407	0	0	0	0	0	0	0	0	0	0	0	0	0	0	0	0	96520	1.068	59791	0.8158	59007
Bacteroides intestinalis	S	329854	60199	0.7337	20980	0.583	59873	0.6395	1150	0.02558	0	0	0	0	24004	0.3924	0	0	56017	0.5476	22693	0.2996	31902	0.6382	0	0	2789	0.03395	0	0	0	0	0	0	0	0	0	0	0	0	0	0	0	0	57732	0.6387	36199	0.4939	29318
Bacteroides ovatus	S	28116	81053	0.9536	26942	0.7487	81053	0.8657	1929	0.0429	0	0	0	0	38718	0.633	0	0	73176	0.7153	30207	0.3988	40970	0.8196	0	0	3642	0.04434	0	0	0	0	0	0	0	0	0	0	0	0	0	0	0	0	79774	0.8826	47560	0.6489	45243
Bacteroides salanitronis	S	376805	3467800	37.04	1215332	33.77	2803368	29.94	52351	1.164	48321	0.3245	8677	0.08656	555442	9.081	2597	0.06156	3467781	33.9	1252843	16.54	1753187	35.07	54017	7.403	222428	2.708	0	0	0	0	9272	0.05178	2131	0.05399	11054	0.3074	23180	0.09643	34664	0.7131	9672	0.7865	3328569	36.83	2146875	29.29	1481664
Bacteroides sp. A1C1	S	2528203	97451	1.164	35318	0.9814	96303	1.029	0	0	0	0	0	0	33281	0.5441	0	0	87312	0.8535	35203	0.4648	52931	1.059	1623	0.2224	4014	0.04886	0	0	0	0	0	0	0	0	0	0	0	0	0	0	0	0	96111	1.063	58695	0.8008	53979
Bacteroides thetaiotaomicron	S	818	132290	1.677	46050	1.28	132289	1.413	2681	0.05963	2231	0.01498	0	0	54925	0.898	0	0	128421	1.255	51435	0.6791	69939	1.399	1996	0.2735	7856	0.09564	0	0	0	0	0	0	0	0	0	0	0	0	2016	0.04147	0	0	126731	1.402	79892	1.09	96432
Bacteroides uniformis	S	820	177860	2.186	61134	1.699	167093	1.785	2582	0.05743	2309	0.0155	0	0	41750	0.6826	0	0	143046	1.398	55775	0.7364	80846	1.617	2538	0.3478	9241	0.1125	0	0	0	0	0	0	0	0	0	0	0	0	0	0	0	0	139896	1.548	86572	1.181	98133
Bacteroides vulgatus	S	821	229490	2.539	79481	2.209	208957	2.232	3604	0.08016	3174	0.02131	0	0	90941	1.487	0	0	221450	2.165	82741	1.092	99291	1.986	3937	0.5395	10823	0.1318	0	0	0	0	0	0	0	0	0	0	0	0	3509	0.07218	0	0	229489	2.539	141936	1.937	131331
Bacteroides xylanisolvens	S	371601	45246	0.4825	14194	0.3944	40952	0.4374	0	0	0	0	0	0	15850	0.2591	0	0	35762	0.3496	15972	0.2109	19314	0.3864	0	0	2323	0.02828	0	0	0	0	0	0	0	0	0	0	0	0	0	0	0	0	39688	0.4391	25060	0.3419	24739
Bacteroides zoogleoformans	S	28119	88172	1.037	30519	0.8481	88172	0.9417	0	0	0	0	0	0	21608	0.3533	0	0	75905	0.742	29604	0.3909	51502	1.03	1507	0.2065	3056	0.0372	0	0	0	0	0	0	0	0	0	0	0	0	0	0	0	0	84422	0.934	52857	0.7212	53197
Barnesiella viscericola	S	397865	271670	2.718	82922	2.304	254469	2.718	2774	0.0617	2842	0.01908	0	0	30916	0.5054	0	0	160476	1.569	77672	1.026	106020	2.121	4058	0.5561	6878	0.08373	0	0	0	0	0	0	0	0	0	0	0	0	2679	0.05511	0	0	215510	2.384	127246	1.736	156985
Butyricimonas faecalis	S	2093856	64074	0.8876	21125	0.587	59384	0.6342	0	0	0	0	0	0	10281	0.1681	0	0	62111	0.6072	18351	0.2423	31718	0.6345	0	0	3302	0.0402	0	0	0	0	0	0	0	0	0	0	0	0	0	0	0	0	64074	0.7089	38293	0.5225	56745
Chitinophaga pinensis	S	79329	7812	0.09248	2291	0.06366	7688	0.08211	0	0	0	0	0	0	2075	0.03392	0	0	6353	0.0621	2462	0.03251	3924	0.07849	0	0	1078	0.01312	0	0	0	0	0	0	0	0	0	0	0	0	0	0	0	0	6568	0.07267	4245	0.05792	5680
Chitinophaga sp. XS-30	S	2604421	5702	0.05996	1500	0.04168	4922	0.05257	0	0	0	0	0	0	0	0	0	0	4376	0.04278	1564	0.02065	2502	0.05005	0	0	0	0	0	0	0	0	0	0	0	0	0	0	0	0	0	0	0	0	4267	0.04721	3039	0.04146	3737
Chryseobacterium gallinarum	S	1324352	11513	0.2525	7889	0.2192	6852	0.07318	0	0	0	0	0	0	1784	0.02917	0	0	6705	0.06554	3625	0.04786	3537	0.07075	0	0	0	0	0	0	0	0	0	0	0	0	0	0	0	0	0	0	0	0	6369	0.07047	4363	0.05953	11513
Chryseobacterium gleum	S	250	5440	0.3806	0	0	5006	0.05346	0	0	0	0	0	0	4208	0.0688	0	0	4438	0.04338	4156	0.05487	3503	0.07007	0	0	0	0	0	0	0	0	0	0	0	0	0	0	0	0	0	0	4680	0.3806	3877	0.04289	3745	0.0511	4766
Chryseobacterium haifense	S	421525	12406	0.3705	0	0	0	0	0	0	0	0	0	0	0	0	0	0	0	0	0	0	0	0	0	0	0	0	0	0	0	0	0	0	6006	0.1522	0	0	0	0	0	0	3594	0.2923	0	0	0	0	0
Chryseobacterium piperi	S	558152	5041	0.04201	0	0	1329	0.01419	0	0	2537	0.01704	0	0	1469	0.02402	0	0	1487	0.01454	0	0	0	0	0	0	0	0	0	0	0	0	0	0	0	0	0	0	0	0	0	0	0	0	1138	0.01259	0	0	0
Chryseobacterium sp. G0186	S	2487064	5097	0.03423	0	0	2215	0.02366	0	0	5097	0.03423	0	0	0	0	0	0	2215	0.02165	0	0	0	0	0	0	0	0	0	0	0	0	0	0	0	0	0	0	0	0	0	0	0	0	0	0	0	0	0
Chryseobacterium taklimakanense	S	536441	6604	0.1864	0	0	4401	0.047	0	0	0	0	0	0	0	0	0	0	3330	0.03255	0	0	2403	0.04807	0	0	0	0	0	0	0	0	0	0	2784	0.07053	0	0	0	0	0	0	1960	0.1594	2888	0.03195	3439	0.04692	3685
Chryseolinea sp. KIS68-18	S	2321403	5392	0.06415	1542	0.04285	5175	0.05527	0	0	0	0	0	0	0	0	0	0	4114	0.04022	1570	0.02073	2692	0.05385	0	0	0	0	0	0	0	0	0	0	0	0	0	0	0	0	0	0	0	0	5062	0.05601	3386	0.0462	4448
Draconibacterium orientale	S	1168034	7147	0.08281	2164	0.06014	7084	0.07566	0	0	0	0	0	0	2160	0.03531	0	0	5976	0.05842	2363	0.0312	3286	0.06573	0	0	0	0	0	0	0	0	0	0	0	0	0	0	0	0	0	0	0	0	6307	0.06978	3936	0.0537	3853
Dyadobacter fermentans	S	94254	5132	0.05554	1468	0.04079	4561	0.04871	0	0	0	0	0	0	0	0	0	0	3476	0.03398	1571	0.02074	2234	0.04469	0	0	0	0	0	0	0	0	0	0	0	0	0	0	0	0	0	0	0	0	3877	0.04289	2578	0.03517	3124
Dyadobacter sp. 32	S	538966	5699	0.0857	0	0	2161	0.02308	0	0	0	0	0	0	0	0	0	0	1440	0.01408	0	0	0	0	0	0	0	0	0	0	0	0	0	0	0	0	0	0	0	0	0	0	0	0	1600	0.0177	0	0	1125
Elizabethkingia anophelis	S	1117645	6985	0.0909	0	0	6985	0.0746	0	0	4435	0.02978	0	0	2774	0.04535	0	0	6195	0.06056	6034	0.07967	4544	0.0909	0	0	3886	0.04731	0	0	0	0	0	0	0	0	0	0	2783	0.01158	2992	0.06155	0	0	5760	0.06373	4735	0.0646	6158
Fermentimonas caenicola	S	1562970	6123	0.08165	1603	0.04455	6061	0.06473	0	0	0	0	0	0	1752	0.02864	0	0	4588	0.04485	1746	0.02305	2606	0.05213	0	0	0	0	0	0	0	0	0	0	0	0	0	0	0	0	0	0	0	0	4381	0.04847	3506	0.04783	3400
Flavobacteriaceae bacterium 3519-10	S	531844	12487	0.5278	0	0	1508	0.01611	0	0	0	0	0	0	0	0	0	0	0	0	0	0	0	0	0	0	0	0	0	0	0	0	0	0	8253	0.2091	0	0	0	0	0	0	6490	0.5278	0	0	0	0	0
Flavobacterium commune	S	1306519	9120	1.832	0	0	1740	0.01858	0	0	0	0	0	0	1611	0.02634	0	0	1646	0.01609	0	0	1812	0.03625	0	0	0	0	0	0	0	0	2051	0.01145	4888	0.1238	0	0	0	0	0	0	2193	0.1783	1513	0.01674	0	0	1240
Flavobacterium gilvum	S	1492737	6171	0.1247	0	0	1695	0.0181	0	0	0	0	0	0	0	0	0	0	1549	0.01514	0	0	1400	0.02801	0	0	0	0	0	0	0	0	0	0	0	0	0	0	0	0	0	0	0	0	1344	0.01487	0	0	0
Hymenobacter sp. APR13	S	1356852	6401	0.3711	3542	0.09843	6021	0.06431	0	0	0	0	0	0	0	0	0	0	4674	0.04569	2572	0.03396	3994	0.0799	0	0	0	0	0	0	0	0	0	0	0	0	0	0	0	0	0	0	4564	0.3711	6027	0.06668	4227	0.05767	5830
Mucilaginibacter rubeus	S	2027860	6066	0.06479	0	0	6066	0.06479	0	0	0	0	0	0	2463	0.04027	0	0	4175	0.04081	0	0	2768	0.05537	0	0	0	0	0	0	0	0	0	0	0	0	0	0	0	0	0	0	0	0	5139	0.05686	3025	0.04127	3525
Mucinivorans hirudinis	S	1433126	7904	0.0938	2151	0.05977	7904	0.08442	0	0	0	0	0	0	0	0	0	0	5723	0.05595	2288	0.03021	3267	0.06535	0	0	0	0	0	0	0	0	0	0	0	0	0	0	0	0	0	0	0	0	6351	0.07027	4018	0.05482	6869
Muribaculum intestinale	S	1796646	31395	0.3339	9069	0.252	29640	0.3166	0	0	0	0	0	0	3868	0.06324	0	0	28447	0.2781	9738	0.1286	15723	0.3145	0	0	0	0	0	0	0	0	0	0	0	0	0	0	0	0	0	0	0	0	28319	0.3133	18550	0.2531	22511
Muribaculum sp. H5	S	2530393	25165	0.2825	7471	0.2076	24255	0.259	0	0	0	0	0	0	4545	0.07431	0	0	20258	0.198	7751	0.1023	13323	0.2665	0	0	0	0	0	0	0	0	0	0	0	0	0	0	0	0	0	0	0	0	23557	0.2606	14890	0.2032	18457
Muribaculum sp. TLL-A4	S	2530390	39174	0.4206	10894	0.3027	35820	0.3826	0	0	0	0	0	0	4249	0.06947	0	0	28191	0.2756	11801	0.1558	19003	0.3801	0	0	1285	0.01564	0	0	0	0	0	0	0	0	0	0	0	0	0	0	0	0	33439	0.37	22439	0.3061	29132
Myroides odoratus	S	256	7451	0.04161	0	0	0	0	0	0	0	0	0	0	0	0	0	0	0	0	0	0	0	0	0	0	0	0	0	0	0	0	7451	0.04161	0	0	0	0	0	0	0	0	0	0	0	0	0	0	0
Odoribacter splanchnicus	S	28118	38863	0.43	12291	0.3416	34877	0.3725	0	0	0	0	0	0	7401	0.121	0	0	31158	0.3046	12717	0.1679	17509	0.3502	0	0	1340	0.01631	0	0	0	0	0	0	0	0	0	0	0	0	0	0	0	0	38863	0.43	21939	0.2993	21647
Ornithobacterium rhinotracheale	S	28251	7087	0.1432	5153	0.1432	7087	0.07569	0	0	0	0	0	0	1368	0.02237	0	0	5786	0.05656	2563	0.03384	3271	0.06543	0	0	0	0	0	0	0	0	0	0	0	0	0	0	0	0	0	0	0	0	4970	0.05499	4219	0.05756	5661
Paludibacter propionicigenes	S	185300	10171	0.1382	2837	0.07884	10046	0.1073	0	0	0	0	0	0	3074	0.05026	0	0	8369	0.08181	3595	0.04747	4449	0.089	0	0	0	0	0	0	0	0	0	0	0	0	0	0	0	0	0	0	0	0	8497	0.09401	5505	0.07511	5621
Parabacteroides distasonis	S	823	116270	1.561	35650	0.9907	105432	1.126	0	0	0	0	0	0	17062	0.2789	0	0	104161	1.018	40898	0.54	44985	0.8999	0	0	4949	0.06025	0	0	0	0	0	0	0	0	0	0	0	0	0	0	0	0	112817	1.248	63889	0.8717	63095
Parabacteroides sp. CT06	S	2025876	51527	0.5434	15573	0.4328	43430	0.4638	0	0	0	0	0	0	7987	0.1306	0	0	51527	0.5037	15609	0.2061	23163	0.4633	0	0	0	0	0	0	0	0	0	0	0	0	0	0	0	0	0	0	0	0	49116	0.5434	26532	0.362	22460
Paraprevotella xylaniphila	S	454155	176490	2.027	57981	1.611	149694	1.599	2482	0.0552	2485	0.01669	0	0	26442	0.4323	0	0	147931	1.446	51000	0.6734	73993	1.48	2438	0.3341	8314	0.1012	0	0	0	0	0	0	0	0	0	0	0	0	2455	0.0505	0	0	151110	1.672	105428	1.438	126134
Petrimonas mucosa	S	1642646	17994	0.1941	5372	0.1493	17994	0.1922	0	0	0	0	0	0	4130	0.06752	0	0	14906	0.1457	5775	0.07625	9101	0.1821	0	0	0	0	0	0	0	0	0	0	0	0	0	0	0	0	0	0	0	0	16333	0.1807	10365	0.1414	14716
Porphyromonas asaccharolytica	S	28123	7156	0.0863	1976	0.05491	6788	0.0725	0	0	0	0	0	0	0	0	0	0	5614	0.05488	2157	0.02848	3633	0.07267	0	0	0	0	0	0	0	0	0	0	0	0	0	0	0	0	0	0	0	0	6657	0.07365	4398	0.06	5225
Porphyromonas cangingivalis	S	36874	9566	0.1214	2608	0.07247	8895	0.095	0	0	0	0	0	0	1174	0.01919	0	0	7104	0.06945	2848	0.0376	4279	0.0856	0	0	0	0	0	0	0	0	0	0	0	0	0	0	0	0	0	0	0	0	8489	0.09392	5042	0.06879	6424
Porphyromonas crevioricanis	S	393921	5743	0.06125	1671	0.04644	5735	0.06125	0	0	0	0	0	0	0	0	0	0	3982	0.03893	1748	0.02308	2372	0.04745	0	0	0	0	0	0	0	0	0	0	0	0	0	0	0	0	0	0	0	0	4789	0.05299	3213	0.04384	3664
Porphyromonas gingivalis	S	837	24699	0.3223	10628	0.2953	22651	0.2419	0	0	0	0	0	0	4339	0.07094	0	0	22522	0.2202	7184	0.09486	12142	0.2429	0	0	0	0	0	0	0	0	0	0	0	0	0	0	0	0	0	0	0	0	24699	0.2733	15758	0.215	15289
Prevotella dentalis	S	52227	162530	1.812	27005	0.7504	94238	1.006	0	0	1386	0.009307	0	0	6513	0.1065	0	0	78628	0.7686	27327	0.3608	51296	1.026	2019	0.2767	4404	0.05361	0	0	0	0	0	0	0	0	0	0	0	0	2141	0.04404	0	0	80280	0.8882	58171	0.7937	162530
Prevotella denticola	S	28129	86795	0.9679	16649	0.4627	56789	0.6065	0	0	0	0	0	0	6081	0.09942	0	0	46228	0.4519	16801	0.2218	30575	0.6116	0	0	2860	0.03482	0	0	0	0	0	0	0	0	0	0	0	0	1458	0.02999	0	0	51310	0.5677	34701	0.4734	86795
Prevotella enoeca	S	76123	43703	0.4805	9158	0.2545	29821	0.3185	0	0	0	0	0	0	3601	0.05887	0	0	26046	0.2546	9844	0.13	16092	0.3219	0	0	1571	0.01912	0	0	0	0	0	0	0	0	0	0	0	0	0	0	0	0	27387	0.303	18310	0.2498	40614
Prevotella fusca	S	589436	37832	0.4219	7360	0.2045	21931	0.2342	0	0	0	0	0	0	3952	0.06461	0	0	21721	0.2123	7836	0.1035	11019	0.2204	0	0	1279	0.01557	0	0	0	0	0	0	0	0	0	0	0	0	0	0	0	0	19651	0.2174	14591	0.1991	37832
Prevotella intermedia	S	28131	80067	0.7982	17933	0.4983	59936	0.6401	1551	0.0345	2202	0.01479	0	0	8707	0.1423	0	0	50514	0.4938	18908	0.2497	29921	0.5985	0	0	3172	0.03861	0	0	0	0	0	0	0	0	0	0	0	0	1760	0.03621	0	0	52885	0.5851	34967	0.4771	65024
Prevotella jejuni	S	1177574	17784	0.1983	3605	0.1002	11972	0.1279	0	0	0	0	0	0	2547	0.04164	0	0	10335	0.101	4049	0.05346	6145	0.1229	0	0	0	0	0	0	0	0	0	0	0	0	0	0	0	0	0	0	0	0	10168	0.1125	6649	0.09072	17784
Prevotella melaninogenica	S	28132	25095	0.2798	5491	0.1526	17092	0.1825	0	0	0	0	0	0	4361	0.0713	0	0	14398	0.1407	6134	0.08099	9237	0.1848	0	0	0	0	0	0	0	0	0	0	0	0	0	0	0	0	0	0	0	0	15111	0.1672	10410	0.142	25095
Prevotella oris	S	28135	52431	0.547	9464	0.263	33698	0.3599	0	0	0	0	0	0	4285	0.07006	0	0	28072	0.2744	10329	0.1364	16575	0.3316	0	0	1597	0.01944	0	0	0	0	0	0	0	0	0	0	0	0	0	0	0	0	27938	0.3091	18351	0.2504	49052
Prevotella ruminicola	S	839	54515	0.6079	11509	0.3198	36472	0.3895	0	0	0	0	0	0	6912	0.113	0	0	31754	0.3104	12294	0.1623	19958	0.3992	0	0	2146	0.02612	0	0	0	0	0	0	0	0	0	0	0	0	0	0	0	0	32415	0.3586	23006	0.3139	54515
Prevotella scopos	S	589437	20729	0.2312	3566	0.09909	10343	0.1105	0	0	0	0	0	0	1942	0.03175	0	0	10697	0.1046	3623	0.04784	5150	0.103	0	0	0	0	0	0	0	0	0	0	0	0	0	0	0	0	0	0	0	0	9309	0.103	7140	0.09741	20729
Prevotella sp. oral taxon 299	S	652716	14877	0.1502	3387	0.09412	10070	0.1075	0	0	0	0	0	0	2349	0.0384	0	0	8899	0.08699	3495	0.04615	5109	0.1022	0	0	0	0	0	0	0	0	0	0	0	0	0	0	0	0	0	0	0	0	8458	0.09358	6383	0.08709	13466
Proteiniphilum saccharofermentans	S	1642647	13431	0.1633	4018	0.1117	13431	0.1434	0	0	0	0	0	0	3096	0.05062	0	0	10995	0.1075	4412	0.05826	6708	0.1342	0	0	0	0	0	0	0	0	0	0	0	0	0	0	0	0	0	0	0	0	11878	0.1314	7805	0.1065	8810
Sphingobacterium sp. ML3W	S	1538644	50092	0.7816	0	0	3243	0.03464	0	0	0	0	0	0	3211	0.0525	0	0	2921	0.02855	0	0	2196	0.04393	0	0	0	0	50092	0.7816	0	0	2109	0.01178	2708	0.06861	0	0	0	0	0	0	0	0	3114	0.03445	1892	0.02581	1691
Spirosoma pollinicola	S	2057025	6120	0.06242	1825	0.05071	5736	0.06126	0	0	0	0	0	0	1259	0.02058	0	0	3846	0.0376	2644	0.03491	2649	0.05299	0	0	0	0	0	0	0	0	0	0	0	0	0	0	0	0	0	0	0	0	4045	0.04475	2921	0.03985	3325
Tannerella forsythia	S	28112	27555	0.3118	8000	0.2223	27555	0.2943	0	0	0	0	0	0	5528	0.09038	0	0	22201	0.217	8366	0.1105	12241	0.2449	0	0	0	0	0	0	0	0	0	0	0	0	0	0	0	0	0	0	0	0	24248	0.2683	14406	0.1965	15444
Tannerella sp. oral taxon HOT-286	S	712710	25608	0.2797	7533	0.2093	25195	0.2691	0	0	0	0	0	0	2156	0.03525	0	0	19418	0.1898	7790	0.1029	13513	0.2703	0	0	0	0	0	0	0	0	0	0	0	0	0	0	0	0	0	0	0	0	24509	0.2712	14922	0.2036	19128
Fusobacterium gonidiaformans	S	849	39998	0.3569	0	0	0	0	0	0	14669	0.0985	1763	0.01759	6903	0.1129	6705	0.1589	0	0	0	0	0	0	0	0	2603	0.03169	0	0	0	0	0	0	2323	0.05885	0	0	0	0	6795	0.1398	0	0	0	0	1441	0.01966	2247
Fusobacterium hwasookii	S	1583098	32705	0.2725	0	0	0	0	2153	0.04789	11388	0.07647	0	0	5224	0.08541	4311	0.1022	0	0	0	0	0	0	0	0	4215	0.05131	0	0	0	0	0	0	2489	0.06306	0	0	0	0	8026	0.1651	0	0	0	0	0	0	2317
Fusobacterium mortiferum	S	850	5794000	50.18	2356	0.06547	11048	0.118	16939	0.3768	2110274	14.17	138459	1.381	940374	15.37	967859	22.94	13321	0.1302	42386	0.5597	0	0	16187	2.218	244933	2.982	0	0	27131	2.326	1865	0.01042	378461	9.588	25272	0.7029	5193	0.0216	1052864	21.66	0	0	0	0	145400	1.984	242178
Fusobacterium necrophorum	S	859	28054	0.2338	0	0	0	0	1226	0.02727	9923	0.06663	0	0	5814	0.09505	3718	0.08813	1214	0.01187	0	0	0	0	0	0	2743	0.03339	0	0	0	0	0	0	1977	0.05009	0	0	0	0	6090	0.1253	0	0	0	0	1368	0.01866	2066
Fusobacterium nucleatum	S	851	189740	1.65	2092	0.05813	4676	0.04994	10986	0.2443	72989	0.4901	7205	0.07187	36704	0.6001	30719	0.7281	5555	0.0543	3749	0.0495	2754	0.05509	0	0	17891	0.2178	3480	0.0543	3517	0.3015	3080	0.0172	14938	0.3784	3866	0.1075	2233	0.009289	35464	0.7295	0	0	3041	0.03365	7778	0.1061	13404
Fusobacterium periodonticum	S	860	20435	0.1703	0	0	0	0	0	0	6559	0.04404	0	0	0	0	0	0	0	0	0	0	0	0	0	0	0	0	0	0	0	0	0	0	0	0	0	0	0	0	0	0	0	0	0	0	0	0	0
Fusobacterium pseudoperiodonticum	S	2663009	96661	0.8252	0	0	2684	0.02867	4262	0.09479	36481	0.245	2784	0.02777	17692	0.2892	14865	0.3523	2561	0.02504	2199	0.02904	0	0	0	0	8760	0.1066	0	0	0	0	0	0	7038	0.1783	0	0	0	0	18358	0.3776	0	0	1841	0.02037	3879	0.05292	6194
Fusobacterium sp. oral taxon 203	S	671211	21535	0.1902	0	0	0	0	0	0	8563	0.0575	0	0	3856	0.06304	4014	0.09514	0	0	0	0	0	0	0	0	0	0	0	0	0	0	0	0	0	0	0	0	0	0	3512	0.07225	0	0	0	0	0	0	0
Fusobacterium ulcerans	S	861	402520	3.482	0	0	2429	0.02594	5865	0.1304	151571	1.018	9337	0.09314	66857	1.093	66571	1.578	2473	0.02417	4066	0.05369	0	0	1322	0.1812	22249	0.2709	0	0	3088	0.2647	0	0	27308	0.6918	3503	0.09743	0	0	76089	1.565	0	0	0	0	11288	0.154	19008
Fusobacterium varium	S	856	381440	3.412	0	0	2562	0.02736	4432	0.09858	148792	0.9991	9637	0.09613	65672	1.074	65805	1.56	2765	0.02703	4282	0.05654	0	0	1365	0.1871	22814	0.2777	0	0	2816	0.2414	0	0	25109	0.6361	2425	0.06745	1289	0.005362	76411	1.572	0	0	1378	0.01525	10521	0.1435	18679
Ilyobacter polytropus	S	167642	18668	0.1767	0	0	0	0	1010	0.02246	8764	0.05885	0	0	3661	0.05985	3474	0.08234	0	0	0	0	0	0	0	0	1858	0.02262	0	0	0	0	0	0	1496	0.0379	0	0	0	0	4032	0.08294	0	0	0	0	0	0	1572
Leptotrichia sp. oral taxon 212	S	712357	6792	0.0566	0	0	0	0	1505	0.03347	2212	0.01485	0	0	1630	0.02665	0	0	0	0	0	0	0	0	0	0	2060	0.02508	0	0	0	0	0	0	0	0	0	0	0	0	1387	0.02853	0	0	0	0	0	0	0
Leptotrichia sp. oral taxon 498	S	712368	7128	0.0594	0	0	0	0	0	0	2447	0.01643	0	0	1703	0.02784	0	0	0	0	0	0	0	0	0	0	0	0	0	0	0	0	0	0	0	0	0	0	0	0	1771	0.03643	0	0	0	0	0	0	0
Leptotrichia trevisanii	S	109328	5227	0.04356	0	0	0	0	0	0	2403	0.01614	0	0	1943	0.03177	0	0	0	0	0	0	0	0	0	0	0	0	0	0	0	0	0	0	0	0	0	0	0	0	1477	0.03038	0	0	0	0	0	0	0
Sneathia amnii	S	187101	18462	0.1538	0	0	0	0	1542	0.0343	4970	0.03337	0	0	3583	0.05858	1844	0.04371	0	0	0	0	0	0	0	0	2315	0.02818	0	0	0	0	0	0	1423	0.03605	0	0	0	0	4226	0.08693	0	0	0	0	0	0	1555
Streptobacillus moniliformis	S	34105	14114	0.1176	0	0	0	0	2154	0.04791	4827	0.03241	0	0	2658	0.04346	1703	0.04037	0	0	0	0	0	0	0	0	2295	0.02794	0	0	0	0	0	0	1192	0.0302	0	0	0	0	2377	0.0489	0	0	0	0	0	0	1587
Agrobacterium tumefaciens	S	358	14177	0.2347	8446	0.2347	14177	0.1514	0	0	0	0	0	0	0	0	0	0	7996	0.07817	7503	0.09907	11139	0.2228	0	0	0	0	0	0	0	0	0	0	0	0	0	0	0	0	0	0	0	0	12824	0.1419	11302	0.1542	12280
Azospirillum brasilense	S	192	5085	0.07442	0	0	3994	0.04266	0	0	0	0	0	0	0	0	0	0	2863	0.02799	0	0	0	0	0	0	0	0	0	0	0	0	0	0	0	0	0	0	0	0	0	0	0	0	4553	0.05037	5085	0.06938	4160
Bradyrhizobium erythrophlei	S	1437360	5262	0.05895	0	0	3791	0.04049	0	0	0	0	0	0	0	0	0	0	4160	0.04067	0	0	0	0	0	0	0	0	0	0	0	0	0	0	0	0	0	0	0	0	0	0	0	0	3442	0.03808	3533	0.0482	3970
Bradyrhizobium lablabi	S	722472	6025	0.0906	0	0	0	0	0	0	0	0	0	0	0	0	0	0	0	0	0	0	0	0	0	0	0	0	0	0	0	0	0	0	0	0	0	0	0	0	0	0	0	0	0	0	0	0	0
Brevundimonas naejangsanensis	S	588932	5031	0.4091	0	0	0	0	0	0	0	0	0	0	0	0	0	0	0	0	0	0	0	0	0	0	0	0	0	0	0	0	0	0	2772	0.07023	0	0	0	0	0	0	5031	0.4091	0	0	0	0	0
Devosia sp. Gsoil 520	S	2599292	7876	0.3285	0	0	0	0	0	0	0	0	0	0	0	0	0	0	0	0	0	0	0	0	0	0	0	0	0	0	0	0	0	0	4271	0.1082	0	0	3807	0.01584	0	0	4039	0.3285	0	0	0	0	0
Magnetospirillum gryphiswaldense	S	55518	18920	0.185	0	0	0	0	0	0	0	0	0	0	0	0	0	0	18920	0.185	0	0	0	0	0	0	0	0	0	0	0	0	0	0	0	0	0	0	0	0	0	0	0	0	0	0	0	0	0
Mesorhizobium ciceri	S	39645	5239	0.05135	0	0	0	0	0	0	0	0	0	0	0	0	0	0	0	0	0	0	0	0	0	0	0	0	0	0	0	0	0	0	0	0	0	0	0	0	0	0	0	0	0	0	0	0	0
Pannonibacter phragmitetus	S	121719	12407	0.1216	0	0	0	0	0	0	0	0	0	0	0	0	0	0	0	0	0	0	0	0	0	0	0	0	0	0	0	0	0	0	0	0	0	0	0	0	0	0	0	0	0	0	0	0	0
Paracoccus yeei	S	147645	6916	0.104	0	0	0	0	0	0	0	0	0	0	0	0	0	0	0	0	0	0	0	0	0	0	0	0	0	0	0	0	0	0	0	0	0	0	0	0	0	0	0	0	0	0	0	0	0
Rhizobium leguminosarum	S	384	7613	0.1078	3155	0.08767	7101	0.07584	0	0	0	0	0	0	0	0	0	0	7293	0.07129	3032	0.04003	4688	0.09378	0	0	0	0	0	0	0	0	0	0	0	0	0	0	0	0	0	0	0	0	6476	0.07165	6486	0.08849	6618
Rhodobacter sphaeroides	S	1063	5781	0.07331	0	0	5669	0.06055	0	0	0	0	0	0	0	0	0	0	5396	0.05275	0	0	0	0	0	0	0	0	0	0	0	0	0	0	0	0	0	0	0	0	0	0	0	0	4153	0.04595	4967	0.06777	5781
Rhodopseudomonas palustris	S	1076	6763	0.08497	0	0	4954	0.05291	0	0	0	0	0	0	0	0	0	0	4161	0.04068	2160	0.02852	3897	0.07795	0	0	0	0	0	0	0	0	0	0	0	0	0	0	0	0	0	0	0	0	4870	0.05388	5197	0.07091	6763
Sinorhizobium fredii	S	380	6511	0.08503	0	0	4842	0.05171	0	0	0	0	0	0	0	0	0	0	4430	0.04331	0	0	0	0	0	0	0	0	0	0	0	0	0	0	0	0	0	0	0	0	0	0	0	0	4774	0.05282	5394	0.07359	6511
Sphingopyxis macrogoltabida	S	33050	5103	0.07674	0	0	0	0	0	0	0	0	0	0	0	0	0	0	0	0	0	0	0	0	0	0	0	0	0	0	0	0	0	0	0	0	0	0	0	0	0	0	0	0	0	0	0	0	0
Sphingopyxis sp. EG6	S	1874061	7699	0.1158	0	0	0	0	0	0	0	0	0	0	0	0	0	0	0	0	0	0	0	0	0	0	0	0	0	0	0	0	0	0	0	0	0	0	0	0	0	0	0	0	0	0	0	0	0
Achromobacter xylosoxidans	S	85698	16150	0.1635	0	0	10512	0.1123	0	0	0	0	0	0	0	0	0	0	9065	0.08862	0	0	8127	0.1626	0	0	0	0	0	0	0	0	0	0	0	0	0	0	0	0	0	0	0	0	11012	0.1218	10241	0.1397	4326
Acidovorax carolinensis	S	553814	13413	0.8448	0	0	0	0	0	0	0	0	0	0	0	0	0	0	0	0	0	0	0	0	0	0	0	0	5030	0.07848	0	0	0	0	0	0	0	0	0	0	0	0	0	0	0	0	0	0	0
Acidovorax sp. 1608163	S	2478662	5297	0.3336	0	0	0	0	0	0	0	0	0	0	0	0	0	0	0	0	0	0	0	0	0	0	0	0	2090	0.03261	0	0	0	0	0	0	0	0	0	0	0	0	0	0	0	0	0	0	0
Acidovorax sp. KKS102	S	358220	9483	0.5195	0	0	0	0	0	0	0	0	0	0	0	0	0	0	0	0	0	0	0	0	0	0	0	0	2285	0.03565	0	0	0	0	0	0	0	0	0	0	0	0	0	0	0	0	0	0	0
Acidovorax sp. RAC01	S	1842533	5327	0.3275	0	0	0	0	0	0	0	0	0	0	0	0	0	0	0	0	0	0	0	0	0	0	0	0	1508	0.02353	0	0	0	0	0	0	0	0	0	0	0	0	0	0	0	0	0	0	0
Acidovorax sp. T1	S	1858609	11250	0.7086	0	0	0	0	0	0	0	0	0	0	0	0	0	0	0	0	0	0	0	0	0	0	0	0	0	0	0	0	0	0	0	0	0	0	0	0	0	0	0	0	0	0	0	0	0
Burkholderia cepacia	S	292	31262	0.3486	0	0	0	0	0	0	0	0	0	0	0	0	0	0	0	0	0	0	0	0	0	0	0	0	0	0	0	0	0	0	0	0	0	0	0	0	0	0	0	0	0	0	0	0	31262
Comamonas aquatica	S	225991	23654	0.3691	0	0	0	0	0	0	0	0	0	0	0	0	0	0	0	0	0	0	0	0	0	0	0	0	23654	0.3691	0	0	4322	0.02414	3235	0.08196	0	0	0	0	0	0	0	0	0	0	0	0	0
Comamonas kerstersii	S	225992	28285	0.4413	0	0	0	0	0	0	0	0	0	0	0	0	0	0	0	0	0	0	0	0	0	0	0	0	28285	0.4413	0	0	4228	0.02361	2875	0.07284	0	0	0	0	0	0	0	0	0	0	0	0	2120
Comamonas terrigena	S	32013	9495	0.1482	0	0	0	0	0	0	0	0	0	0	0	0	0	0	0	0	0	0	0	0	0	0	0	0	9495	0.1482	0	0	1498	0.008366	0	0	0	0	0	0	0	0	0	0	0	0	0	0	0
Comamonas testosteroni	S	285	7331	0.2763	0	0	0	0	0	0	0	0	0	0	0	0	0	0	0	0	0	0	0	0	0	0	0	0	7331	0.1144	0	0	0	0	0	0	0	0	0	0	0	0	0	0	0	0	0	0	0
Cupriavidus campinensis	S	151783	5942	0.05824	0	0	0	0	0	0	0	0	0	0	0	0	0	0	0	0	0	0	0	0	0	0	0	0	0	0	0	0	0	0	0	0	0	0	0	0	0	0	0	0	0	0	0	0	0
Cupriavidus metallidurans	S	119219	8112	0.0793	0	0	7171	0.07659	0	0	0	0	0	0	0	0	0	0	8112	0.0793	0	0	0	0	0	0	0	0	0	0	0	0	0	0	0	0	0	0	0	0	0	0	0	0	0	0	0	0	0
Cupriavidus necator	S	106590	6425	0.07109	0	0	5601	0.05982	0	0	0	0	0	0	0	0	0	0	4842	0.04733	0	0	0	0	0	0	0	0	0	0	0	0	0	0	0	0	0	0	0	0	0	0	0	0	6425	0.07109	5110	0.06972	2491
Cupriavidus taiwanensis	S	164546	7304	0.1951	4926	0.1369	5819	0.06215	0	0	0	0	0	0	5182	0.08472	0	0	5871	0.05739	0	0	6151	0.123	0	0	0	0	0	0	0	0	0	0	0	0	0	0	0	0	0	0	0	0	6439	0.07124	6036	0.08235	3846
Massilia oculi	S	945844	5508	0.3324	0	0	0	0	0	0	0	0	1838	0.01834	0	0	0	0	0	0	0	0	0	0	0	0	0	0	0	0	0	0	2254	0.01259	0	0	0	0	0	0	0	0	4087	0.3324	0	0	0	0	0
Nitrosospira lacus	S	1288494	17056	0.2565	0	0	0	0	0	0	0	0	0	0	0	0	0	0	0	0	0	0	0	0	0	0	0	0	0	0	0	0	0	0	0	0	0	0	0	0	0	0	0	0	0	0	0	0	0
Ralstonia solanacearum	S	305	5699	0.08688	0	0	5699	0.06087	0	0	0	0	0	0	0	0	0	0	5092	0.04978	0	0	0	0	0	0	0	0	0	0	0	0	0	0	0	0	0	0	0	0	0	0	0	0	4720	0.05222	5065	0.0691	2871
Sutterella megalosphaeroides	S	2494234	78077	1.276	5258	0.1461	7881	0.08417	0	0	0	0	0	0	78077	1.276	0	0	13882	0.1357	5607	0.07403	3642	0.07285	0	0	10624	0.1293	0	0	0	0	0	0	0	0	0	0	0	0	7378	0.1518	0	0	11834	0.1309	6062	0.08271	10721
Sutterella sp. KGMB03119	S	2584944	39151	0.6401	2490	0.06919	4245	0.04534	0	0	0	0	0	0	39151	0.6401	0	0	7743	0.07569	3146	0.04154	1837	0.03675	0	0	5543	0.06748	0	0	0	0	0	0	0	0	0	0	0	0	2588	0.05324	0	0	5386	0.05959	3488	0.04759	6303
Variovorax paradoxus	S	34073	5376	0.3198	0	0	3964	0.04234	0	0	0	0	0	0	3193	0.0522	0	0	4594	0.04491	0	0	3626	0.07253	0	0	0	0	0	0	0	0	0	0	0	0	0	0	0	0	0	0	3932	0.3198	4422	0.04892	3940	0.05376	3080
Arcobacter cryaerophilus	S	28198	55419	3.491	0	0	0	0	2099	0.04669	0	0	0	0	0	0	0	0	2878	0.02813	0	0	0	0	0	0	0	0	0	0	0	0	0	0	2347	0.05946	0	0	0	0	0	0	0	0	0	0	0	0	0
Arcobacter skirrowii	S	28200	6119	0.3854	0	0	0	0	1989	0.04424	3378	0.02268	0	0	0	0	0	0	0	0	0	0	0	0	0	0	2426	0.02953	0	0	0	0	0	0	0	0	0	0	0	0	0	0	0	0	0	0	0	0	0
Campylobacter avium	S	522485	52880	1.535	7930	0.2204	5881	0.06281	0	0	0	0	0	0	0	0	0	0	11595	0.1133	0	0	9042	0.1809	0	0	0	0	0	0	0	0	0	0	0	0	0	0	0	0	0	0	0	0	13626	0.1508	5834	0.0796	9812
Campylobacter jejuni	S	197	7461	0.1394	0	0	5898	0.06299	3362	0.07478	7461	0.0501	1549	0.01545	6008	0.09822	0	0	7197	0.07035	2484	0.0328	0	0	0	0	6406	0.07798	0	0	0	0	1993	0.01113	0	0	0	0	4960	0.02063	3607	0.0742	0	0	5104	0.05647	4250	0.05799	5271
Desulfovibrio desulfuricans	S	876	11780	0.1155	3294	0.09154	6542	0.06987	0	0	0	0	0	0	0	0	0	0	7226	0.07064	2374	0.03135	3909	0.07819	0	0	0	0	0	0	0	0	0	0	0	0	0	0	0	0	0	0	0	0	6371	0.07049	7332	0.1	7593
Desulfovibrio fairfieldensis	S	44742	8360	0.08194	1455	0.04043	2554	0.02728	0	0	0	0	0	0	0	0	0	0	3258	0.03185	0	0	1893	0.03787	0	0	0	0	0	0	0	0	0	0	0	0	0	0	0	0	0	0	0	0	3168	0.03505	3670	0.05007	3702
Desulfovibrio piger	S	901	18075	0.1772	3433	0.0954	5145	0.05495	0	0	0	0	0	0	0	0	0	0	7585	0.07415	2707	0.03574	4255	0.08512	0	0	0	0	0	0	0	0	0	0	0	0	0	0	0	0	0	0	0	0	6747	0.07465	9275	0.1265	8129
Desulfovibrio vulgaris	S	881	5783	0.05668	1530	0.04252	3395	0.03626	0	0	0	0	0	0	0	0	0	0	3876	0.03789	1114	0.01471	1914	0.03829	0	0	0	0	0	0	0	0	0	0	0	0	0	0	0	0	0	0	0	0	3210	0.03552	3491	0.04763	3439
Helicobacter pullorum	S	35818	18048	0.3447	0	0	8132	0.08685	1571	0.03494	0	0	0	0	0	0	0	0	10403	0.1017	0	0	0	0	0	0	0	0	0	0	0	0	0	0	0	0	0	0	0	0	0	0	0	0	0	0	3070	0.04189	5097
Sorangium cellulosum	S	56	5667	0.06208	1742	0.04841	4569	0.0488	0	0	0	0	0	0	0	0	0	0	4735	0.04629	1582	0.02089	2573	0.05147	0	0	0	0	0	0	0	0	0	0	0	0	0	0	0	0	0	0	0	0	4097	0.04533	4342	0.05924	4258
Acinetobacter baumannii	S	470	393090	6.133	0	0	0	0	3769	0.08383	3201	0.02149	0	0	7366	0.1204	0	0	10052	0.09826	0	0	0	0	0	0	6117	0.07447	393089	6.133	0	0	5219	0.02915	18865	0.4779	0	0	0	0	8671	0.1784	0	0	0	0	0	0	4138
Acinetobacter baylyi	S	202950	10159	0.1585	0	0	0	0	0	0	0	0	0	0	0	0	0	0	0	0	0	0	0	0	0	0	0	0	10159	0.1585	0	0	0	0	0	0	0	0	0	0	0	0	0	0	0	0	0	0	0
Acinetobacter bereziniae	S	106648	11551	0.1802	0	0	0	0	0	0	0	0	0	0	0	0	0	0	0	0	0	0	0	0	0	0	0	0	11551	0.1802	0	0	0	0	1328	0.03364	0	0	0	0	0	0	0	0	0	0	0	0	0
Acinetobacter calcoaceticus	S	471	8525	0.133	0	0	0	0	0	0	0	0	0	0	0	0	0	0	0	0	0	0	0	0	0	0	0	0	8525	0.133	0	0	0	0	0	0	0	0	0	0	0	0	0	0	0	0	0	0	0
Acinetobacter cumulans	S	2136182	31325	0.4888	0	0	0	0	0	0	0	0	0	0	0	0	0	0	0	0	0	0	0	0	0	0	0	0	31325	0.4888	0	0	0	0	3526	0.08933	0	0	0	0	0	0	0	0	0	0	0	0	0
Acinetobacter defluvii	S	1871111	19352	0.3019	0	0	0	0	0	0	0	0	0	0	0	0	0	0	0	0	0	0	0	0	0	0	0	0	19352	0.3019	0	0	0	0	1972	0.04996	0	0	0	0	0	0	0	0	0	0	0	0	0
Acinetobacter equi	S	1324350	18649	0.291	0	0	0	0	0	0	0	0	1293	0.0129	0	0	0	0	0	0	0	0	0	0	0	0	0	0	18649	0.291	0	0	0	0	3317	0.08403	0	0	0	0	0	0	0	0	0	0	0	0	0
Acinetobacter guillouiae	S	106649	16006	0.2497	0	0	0	0	0	0	0	0	0	0	0	0	0	0	0	0	0	0	0	0	0	0	0	0	16006	0.2497	0	0	0	0	1636	0.04145	0	0	0	0	0	0	0	0	0	0	0	0	0
Acinetobacter haemolyticus	S	29430	21682	0.3383	0	0	0	0	0	0	0	0	0	0	0	0	0	0	1579	0.01544	0	0	0	0	0	0	0	0	21682	0.3383	0	0	0	0	1741	0.04411	0	0	0	0	0	0	0	0	0	0	0	0	0
Acinetobacter indicus	S	756892	136080	2.123	0	0	0	0	0	0	0	0	0	0	1458	0.02384	0	0	1665	0.01628	0	0	0	0	0	0	0	0	136079	2.123	0	0	1765	0.009858	6614	0.1676	0	0	0	0	2272	0.04674	0	0	0	0	0	0	0
Acinetobacter johnsonii	S	40214	78730	1.228	0	0	0	0	0	0	0	0	0	0	0	0	0	0	0	0	0	0	0	0	0	0	0	0	78730	1.228	0	0	1201	0.006708	7517	0.1904	0	0	0	0	1275	0.02623	0	0	0	0	0	0	0
Acinetobacter junii	S	40215	16746	0.2613	0	0	0	0	0	0	0	0	0	0	0	0	0	0	0	0	0	0	0	0	0	0	0	0	16746	0.2613	0	0	0	0	1359	0.03443	0	0	0	0	0	0	0	0	0	0	0	0	0
Acinetobacter larvae	S	1789224	8197	0.1279	0	0	0	0	0	0	0	0	0	0	0	0	0	0	0	0	0	0	0	0	0	0	0	0	8197	0.1279	0	0	0	0	0	0	0	0	0	0	0	0	0	0	0	0	0	0	0
Acinetobacter lwoffii	S	28090	1997400	31.17	0	0	0	0	2903	0.06457	0	0	3986	0.03976	16173	0.2644	0	0	12413	0.1213	0	0	0	0	0	0	8120	0.09885	1997407	31.17	0	0	31833	0.1778	70813	1.794	3226	0.08972	1728	0.007188	59421	1.222	4377	0.3559	0	0	0	0	0
Acinetobacter nosocomialis	S	106654	18108	0.2825	0	0	0	0	0	0	0	0	0	0	0	0	0	0	0	0	0	0	0	0	0	0	0	0	18108	0.2825	0	0	0	0	1664	0.04216	0	0	0	0	0	0	0	0	0	0	0	0	0
Acinetobacter pittii	S	48296	21887	0.3415	0	0	0	0	1711	0.03806	0	0	0	0	0	0	0	0	0	0	0	0	0	0	0	0	1441	0.01754	21887	0.3415	0	0	0	0	2227	0.05642	0	0	1749	0.007276	0	0	0	0	0	0	0	0	0
Acinetobacter radioresistens	S	40216	45026	0.7025	0	0	0	0	0	0	0	0	0	0	0	0	0	0	1129	0.01104	0	0	0	0	0	0	0	0	45026	0.7025	0	0	0	0	2589	0.06559	0	0	0	0	1396	0.02872	0	0	0	0	0	0	0
Acinetobacter schindleri	S	108981	234900	3.665	0	0	0	0	0	0	1595	0.01071	0	0	2288	0.03741	0	0	2230	0.0218	0	0	0	0	0	0	1263	0.01538	234905	3.665	0	0	3283	0.01834	9276	0.235	0	0	0	0	6713	0.1381	0	0	0	0	0	0	0
Acinetobacter soli	S	487316	11890	0.1855	0	0	0	0	0	0	0	0	0	0	0	0	0	0	0	0	0	0	0	0	0	0	0	0	11890	0.1855	0	0	0	0	0	0	0	0	0	0	0	0	0	0	0	0	0	0	0
Acinetobacter sp. ACNIH1	S	1636603	232290	3.624	0	0	0	0	0	0	0	0	0	0	2269	0.0371	0	0	2479	0.02423	0	0	0	0	0	0	0	0	232290	3.624	0	0	3695	0.02064	9917	0.2512	0	0	0	0	6509	0.1339	0	0	0	0	0	0	0
Acinetobacter sp. ACNIH2	S	1758189	35301	0.5508	0	0	0	0	0	0	0	0	0	0	0	0	0	0	0	0	0	0	0	0	0	0	0	0	35301	0.5508	0	0	0	0	3167	0.08023	0	0	0	0	0	0	0	0	0	0	0	0	0
Acinetobacter sp. C16S1	S	2609668	6092	0.09505	0	0	0	0	0	0	0	0	0	0	0	0	0	0	0	0	0	0	0	0	0	0	0	0	6092	0.09505	0	0	0	0	0	0	0	0	0	0	0	0	0	0	0	0	0	0	0
Acinetobacter sp. FDAARGOS_493	S	2420300	22606	0.3527	0	0	0	0	0	0	0	0	0	0	0	0	0	0	0	0	0	0	0	0	0	0	0	0	22606	0.3527	0	0	0	0	0	0	0	0	0	0	0	0	0	0	0	0	0	0	0
Acinetobacter sp. LoGeW2-3	S	1808001	103080	1.608	0	0	0	0	0	0	0	0	0	0	0	0	0	0	0	0	0	0	0	0	0	0	0	0	103082	1.608	0	0	1503	0.008394	4631	0.1173	0	0	0	0	2526	0.05196	0	0	0	0	0	0	0
Acinetobacter sp. NCu2D-2	S	1608473	66670	1.04	0	0	0	0	0	0	0	0	0	0	0	0	0	0	0	0	0	0	0	0	0	0	0	0	66670	1.04	0	0	0	0	4828	0.1223	0	0	0	0	1128	0.0232	0	0	0	0	0	0	0
Acinetobacter sp. SWBY1	S	2079596	44282	0.6909	0	0	0	0	0	0	0	0	0	0	0	0	0	0	0	0	0	0	0	0	0	0	0	0	44282	0.6909	0	0	0	0	3987	0.101	0	0	0	0	0	0	0	0	0	0	0	0	0
Acinetobacter sp. TGL-Y2	S	1407071	80837	1.261	0	0	0	0	0	0	0	0	0	0	0	0	0	0	0	0	0	0	0	0	0	0	0	0	80837	1.261	0	0	0	0	3716	0.09414	0	0	0	0	0	0	0	0	0	0	0	0	0
Acinetobacter sp. TTH0-4	S	1646498	50199	0.7833	0	0	0	0	0	0	0	0	0	0	0	0	0	0	1954	0.0191	0	0	0	0	0	0	0	0	50199	0.7833	0	0	1158	0.006467	8157	0.2067	0	0	0	0	0	0	0	0	0	0	0	0	0
Acinetobacter sp. WCHA45	S	2004644	11552	0.1802	0	0	0	0	0	0	0	0	0	0	0	0	0	0	0	0	0	0	0	0	0	0	0	0	11552	0.1802	0	0	0	0	0	0	0	0	0	0	0	0	0	0	0	0	0	0	0
Acinetobacter sp. WCHA55	S	2004646	18095	0.2823	0	0	0	0	0	0	0	0	0	0	0	0	0	0	0	0	0	0	0	0	0	0	0	0	18095	0.2823	0	0	0	0	1570	0.03978	0	0	0	0	0	0	0	0	0	0	0	0	0
Acinetobacter sp. WCHAc010005	S	2004650	23469	0.3662	0	0	0	0	0	0	0	0	0	0	0	0	0	0	0	0	0	0	0	0	0	0	0	0	23469	0.3662	0	0	0	0	0	0	0	0	0	0	0	0	0	0	0	0	0	0	0
Acinetobacter sp. WCHAc010034	S	1879049	37098	0.5788	0	0	0	0	0	0	0	0	0	0	0	0	0	0	0	0	0	0	0	0	0	0	0	0	37098	0.5788	0	0	0	0	3365	0.08525	0	0	0	0	0	0	0	0	0	0	0	0	0
Acinetobacter sp. WCHAc0-10052	S	2004647	24804	0.387	0	0	0	0	0	0	0	0	0	0	0	0	0	0	0	0	0	0	0	0	0	0	0	0	24804	0.387	0	0	0	0	0	0	0	0	0	0	0	0	0	0	0	0	0	0	0
Acinetobacter tandoii	S	202954	23455	0.366	0	0	0	0	0	0	0	0	0	0	0	0	0	0	0	0	0	0	0	0	0	0	0	0	23455	0.366	0	0	0	0	2099	0.05318	0	0	0	0	0	0	0	0	0	0	0	0	0
Acinetobacter ursingii	S	108980	15879	0.2478	0	0	0	0	0	0	0	0	0	0	0	0	0	0	0	0	0	0	0	0	0	0	0	0	15879	0.2478	0	0	0	0	1403	0.03554	0	0	0	0	0	0	0	0	0	0	0	0	0
Acinetobacter venetianus	S	52133	11766	0.1836	0	0	0	0	0	0	0	0	0	0	0	0	0	0	0	0	0	0	0	0	0	0	0	0	11766	0.1836	0	0	0	0	1288	0.03263	0	0	0	0	0	0	0	0	0	0	0	0	0
Acinetobacter wuhouensis	S	1879050	36711	0.5728	0	0	0	0	0	0	0	0	0	0	0	0	0	0	0	0	0	0	0	0	0	0	0	0	36711	0.5728	0	0	0	0	3166	0.08021	0	0	0	0	0	0	0	0	0	0	0	0	0
Actinobacillus suis	S	716	14990	0.06996	0	0	0	0	0	0	0	0	0	0	0	0	0	0	0	0	0	0	0	0	0	0	0	0	0	0	0	0	0	0	0	0	0	0	1612	0.006706	0	0	0	0	0	0	0	0	0
Aeromonas hydrophila	S	644	9163	0.1123	0	0	7477	0.07986	0	0	0	0	0	0	0	0	0	0	9163	0.08957	0	0	4090	0.08182	0	0	0	0	4069	0.06349	0	0	0	0	0	0	0	0	0	0	0	0	0	0	6843	0.07571	6343	0.08654	4705
Aeromonas rivipollensis	S	948519	5649	0.063	0	0	0	0	0	0	0	0	0	0	0	0	0	0	0	0	0	0	0	0	0	0	0	0	0	0	0	0	0	0	0	0	0	0	0	0	0	0	0	0	0	0	0	0	5649
Avibacterium paragallinarum	S	728	41415	0.1933	0	0	0	0	0	0	0	0	0	0	0	0	2136	0.05063	0	0	0	0	0	0	0	0	0	0	0	0	0	0	2034	0.01136	0	0	0	0	4622	0.01923	0	0	0	0	0	0	0	0	2147
Avibacterium volantium	S	762	12706	0.2262	0	0	0	0	0	0	0	0	0	0	0	0	2056	0.04873	0	0	0	0	0	0	0	0	0	0	0	0	0	0	0	0	0	0	0	0	1389	0.005778	0	0	2782	0.2262	0	0	0	0	0
Buchnera aphidicola	S	9	5415	0.05391	0	0	1714	0.01831	2424	0.05391	3376	0.02267	0	0	1662	0.02717	0	0	2377	0.02324	0	0	0	0	0	0	2236	0.02722	0	0	0	0	0	0	0	0	0	0	0	0	1192	0.02452	0	0	1490	0.01649	1509	0.02059	1677
Cellvibrio sp. KY-YJ-3	S	454662	6209	0.1133	0	0	0	0	0	0	0	0	0	0	0	0	0	0	0	0	0	0	1528	0.03057	0	0	0	0	0	0	0	0	0	0	0	0	0	0	0	0	0	0	1368	0.1112	0	0	0	0	0
Cellvibrio sp. PSBB023	S	1945512	5690	0.08556	0	0	0	0	0	0	0	0	0	0	0	0	0	0	0	0	0	0	1416	0.02833	0	0	0	0	0	0	0	0	1336	0.007462	0	0	0	0	0	0	0	0	0	0	0	0	0	0	0
Citrobacter amalonaticus	S	35703	7377	0.03991	0	0	0	0	0	0	0	0	0	0	0	0	0	0	0	0	0	0	0	0	0	0	0	0	0	0	0	0	3704	0.02069	0	0	0	0	0	0	0	0	0	0	0	0	0	0	0
Citrobacter freundii	S	546	145580	0.8131	0	0	0	0	0	0	5465	0.0367	0	0	0	0	0	0	0	0	0	0	0	0	0	0	0	0	4168	0.06503	0	0	145584	0.8131	5318	0.1347	0	0	4040	0.01681	0	0	0	0	0	0	0	0	6470
Citrobacter sp. SNU WT2	S	2562449	18887	0.1055	0	0	0	0	0	0	0	0	0	0	0	0	0	0	0	0	0	0	0	0	0	0	0	0	0	0	0	0	18887	0.1055	0	0	0	0	0	0	0	0	0	0	0	0	0	0	0
Citrobacter werkmanii	S	67827	40605	0.2268	0	0	0	0	0	0	0	0	0	0	0	0	0	0	0	0	0	0	0	0	0	0	0	0	0	0	0	0	40605	0.2268	0	0	0	0	0	0	0	0	0	0	0	0	0	0	0
Enterobacter asburiae	S	61645	5477	0.02963	0	0	0	0	0	0	0	0	0	0	0	0	0	0	0	0	0	0	0	0	0	0	0	0	0	0	0	0	4566	0.0255	0	0	0	0	0	0	0	0	0	0	0	0	0	0	0
Enterobacter cloacae	S	550	10118	0.1176	0	0	9365	0.1	0	0	3699	0.02484	0	0	0	0	0	0	10118	0.09891	0	0	0	0	0	0	0	0	0	0	0	0	8646	0.04829	0	0	0	0	0	0	0	0	0	0	7815	0.08646	0	0	6020
Enterobacter hormaechei	S	158836	17669	0.09868	0	0	0	0	0	0	0	0	0	0	0	0	0	0	0	0	0	0	0	0	0	0	0	0	0	0	0	0	17669	0.09868	0	0	0	0	0	0	0	0	0	0	0	0	0	0	0
Escherichia albertii	S	208962	140290	0.7835	0	0	0	0	3371	0.07498	6518	0.04377	1422	0.01419	2782	0.04548	0	0	0	0	3259	0.04303	0	0	0	0	0	0	2155	0.03362	0	0	140286	0.7835	5517	0.1398	1329	0.03696	6622	0.02755	1577	0.03244	0	0	0	0	0	0	14675
Escherichia coli	S	562	8702600	47.09	71227	1.979	122634	1.31	294753	6.556	1559021	10.47	197830	1.973	282194	4.614	7734	0.1833	50124	0.49	465609	6.148	44539	0.8909	85181	11.67	68796	0.8375	184973	2.886	20277	1.738	6083806	33.98	849849	21.53	446416	12.42	892185	3.711	213305	4.388	12069	0.9815	51490	0.5697	90387	1.233	707835
Escherichia fergusonii	S	564	195690	1.059	0	0	0	0	7327	0.163	8318	0.05585	0	0	2796	0.04571	0	0	0	0	5334	0.07043	0	0	0	0	0	0	1494	0.02331	0	0	120426	0.6726	6228	0.1578	0	0	7281	0.03029	0	0	0	0	0	0	0	0	16735
Escherichia marmotae	S	1499973	7594000	42.41	6458	0.1795	1739	0.01857	138009	3.07	273049	1.833	70160	0.6999	116850	1.91	1593	0.03776	0	0	216187	2.854	1527	0.03055	11311	1.55	17227	0.2097	82037	1.28	17518	1.502	7593981	42.41	174558	4.422	9548	0.2656	324608	1.35	53858	1.108	0	0	3225	0.03568	5044	0.06882	134934
Escherichia sp. E4742	S	2044467	239390	1.337	0	0	0	0	5714	0.1271	4617	0.031	1563	0.01559	3171	0.05184	0	0	0	0	4351	0.05745	0	0	0	0	0	0	2473	0.03859	0	0	239389	1.337	5698	0.1444	0	0	7345	0.03055	1845	0.03795	0	0	0	0	0	0	29858
Gallibacterium anatis	S	750	2899400	13.53	4590	0.1276	5254	0.05611	39934	0.8882	2286	0.01535	49241	0.4912	5537	0.09052	119104	2.823	4207	0.04113	49932	0.6593	1957	0.03915	5117	0.7012	12461	0.1517	7966	0.1243	57478	4.928	136988	0.7651	63824	1.617	7013	0.1951	304608	1.267	9940	0.2045	4320	0.3513	15840	0.1753	2551	0.0348	109971
Haemophilus parainfluenzae	S	729	6425	0.02999	0	0	0	0	0	0	0	0	0	0	0	0	0	0	1671	0.01633	0	0	0	0	0	0	0	0	0	0	0	0	0	0	0	0	0	0	0	0	0	0	0	0	0	0	0	0	0
Klebsiella aerogenes	S	548	5430	0.03033	0	0	0	0	0	0	0	0	0	0	0	0	0	0	1559	0.01524	0	0	0	0	0	0	0	0	0	0	0	0	5430	0.03033	0	0	0	0	0	0	0	0	0	0	0	0	0	0	0
Klebsiella michiganensis	S	1134687	5448	0.02543	0	0	0	0	0	0	0	0	0	0	0	0	0	0	0	0	0	0	0	0	0	0	0	0	0	0	0	0	3038	0.01697	0	0	0	0	0	0	0	0	0	0	0	0	0	0	0
Klebsiella pneumoniae	S	573	92001	0.4294	0	0	15711	0.1678	4423	0.09838	8278	0.05559	0	0	0	0	0	0	15053	0.1472	7049	0.09307	0	0	0	0	0	0	3902	0.06088	0	0	67610	0.3776	5459	0.1383	0	0	5888	0.02449	0	0	0	0	12557	0.1389	12147	0.1657	9998
Leclercia adecarboxylata	S	83655	27711	0.1499	0	0	0	0	0	0	0	0	0	0	0	0	0	0	2741	0.02679	1652	0.02181	0	0	0	0	0	0	0	0	0	0	5408	0.0302	0	0	0	0	1436	0.005974	0	0	0	0	0	0	0	0	0
Lelliottia amnigena	S	61646	24906	0.3886	0	0	0	0	0	0	2900	0.01947	0	0	0	0	0	0	0	0	0	0	0	0	0	0	0	0	24906	0.3886	0	0	3099	0.01731	0	0	0	0	0	0	0	0	0	0	0	0	0	0	0
Oceanimonas sp. GK1	S	511062	10615	0.1656	0	0	0	0	0	0	0	0	0	0	0	0	0	0	0	0	0	0	0	0	0	0	0	0	10615	0.1656	0	0	0	0	0	0	0	0	0	0	0	0	0	0	0	0	0	0	0
Oceanisphaera avium	S	1903694	93201	1.454	0	0	0	0	0	0	0	0	0	0	0	0	0	0	0	0	0	0	0	0	0	0	0	0	93201	1.454	0	0	0	0	0	0	0	0	0	0	0	0	0	0	0	0	0	0	0
Oceanisphaera profunda	S	1416627	456390	7.121	0	0	0	0	0	0	0	0	0	0	1570	0.02567	0	0	0	0	0	0	0	0	0	0	0	0	456387	7.121	0	0	1275	0.007121	1202	0.03045	0	0	0	0	1293	0.0266	0	0	0	0	0	0	0
Pantoea agglomerans	S	549	10577	0.07102	0	0	0	0	0	0	10577	0.07102	0	0	0	0	0	0	0	0	0	0	0	0	0	0	0	0	0	0	0	0	1741	0.009724	1045	0.02647	0	0	0	0	0	0	0	0	0	0	0	0	0
Pasteurella multocida	S	747	6434	0.03003	0	0	1890	0.02019	0	0	0	0	0	0	0	0	0	0	2680	0.0262	0	0	0	0	0	0	1384	0.01685	0	0	0	0	0	0	0	0	0	0	1062	0.004418	0	0	0	0	0	0	0	0	1423
Pseudomonas aeruginosa	S	287	26832	0.3349	0	0	19602	0.2094	0	0	0	0	0	0	0	0	0	0	19454	0.1902	0	0	12324	0.2465	0	0	0	0	21463	0.3349	0	0	0	0	0	0	0	0	0	0	0	0	0	0	17355	0.192	16086	0.2195	13598
Pseudomonas fluorescens	S	294	9929	0.2793	4681	0.1301	8599	0.09184	0	0	0	0	0	0	4764	0.07789	0	0	9929	0.09706	4556	0.06016	4691	0.09384	0	0	0	0	4195	0.06545	0	0	2401	0.01341	0	0	0	0	0	0	0	0	3435	0.2793	8051	0.08908	7630	0.1041	7138
Pseudomonas litoralis	S	797277	79691	1.243	0	0	0	0	0	0	0	0	0	0	8406	0.1374	0	0	0	0	0	0	0	0	0	0	6039	0.07352	79691	1.243	0	0	0	0	0	0	0	0	0	0	3461	0.0712	0	0	0	0	0	0	0
Pseudomonas lundensis	S	86185	46176	0.2579	0	0	0	0	0	0	0	0	0	0	0	0	0	0	0	0	0	0	0	0	0	0	0	0	1037	0.01618	0	0	46176	0.2579	0	0	0	0	4021	0.01673	0	0	0	0	0	0	0	0	0
Pseudomonas putida	S	303	14348	0.3813	6534	0.1816	13289	0.1419	0	0	0	0	0	0	5971	0.09762	0	0	14348	0.1403	5500	0.07262	8571	0.1715	0	0	0	0	3894	0.06076	0	0	1905	0.01064	0	0	0	0	0	0	0	0	4557	0.3706	12458	0.1378	10524	0.1436	8035
Pseudomonas saudiphocaensis	S	1499686	35598	0.5554	0	0	0	0	0	0	0	0	0	0	0	0	0	0	0	0	0	0	0	0	0	0	0	0	35598	0.5554	0	0	0	0	0	0	0	0	0	0	0	0	0	0	0	0	0	0	0
Pseudomonas stutzeri	S	316	20781	0.3242	2234	0.06208	6188	0.06609	0	0	0	0	0	0	2020	0.03302	0	0	7115	0.06955	1976	0.02609	3844	0.07689	0	0	0	0	20781	0.3242	0	0	0	0	0	0	0	0	0	0	0	0	0	0	6394	0.07074	5303	0.07235	4707
Pseudomonas syringae	S	317	6227	0.07337	0	0	3928	0.04195	0	0	0	0	0	0	0	0	0	0	6227	0.06087	0	0	0	0	0	0	0	0	0	0	0	0	0	0	0	0	0	0	0	0	0	0	0	0	3977	0.044	3819	0.0521	5542
Pseudoxanthomonas suwonensis	S	314722	6016	0.09047	0	0	2023	0.02161	0	0	0	0	0	0	0	0	0	0	0	0	0	0	0	0	0	0	0	0	0	0	0	0	0	0	0	0	0	0	0	0	0	0	0	0	1927	0.02132	0	0	0
Psychrobacter sp. P11F6	S	1699621	11084	0.2808	0	0	0	0	0	0	0	0	0	0	0	0	0	0	0	0	0	0	0	0	0	0	0	0	11080	0.1729	0	0	0	0	11084	0.2808	0	0	0	0	0	0	0	0	0	0	0	0	0
Psychrobacter urativorans	S	45610	7566	0.1917	0	0	0	0	0	0	0	0	0	0	0	0	0	0	0	0	0	0	0	0	0	0	0	0	1966	0.03068	0	0	1505	0.008405	7566	0.1917	0	0	0	0	0	0	0	0	0	0	0	0	0
Rahnella aquatilis	S	34038	23947	0.3601	0	0	0	0	0	0	0	0	0	0	0	0	0	0	0	0	0	0	0	0	0	0	0	0	0	0	0	0	0	0	0	0	0	0	0	0	0	0	0	0	0	0	0	0	0
Rahnella sp. ERMR1:05	S	1805933	10100	0.1519	0	0	0	0	0	0	0	0	0	0	0	0	0	0	0	0	0	0	0	0	0	0	0	0	0	0	0	0	0	0	0	0	0	0	0	0	0	0	0	0	0	0	0	0	0
Salmonella enterica	S	28901	126350	1.472	22387	0.6221	53046	0.5665	8859	0.197	12246	0.08223	0	0	12597	0.2059	0	0	126346	1.235	15177	0.2004	32711	0.6543	0	0	8652	0.1053	4879	0.07613	0	0	77989	0.4356	9004	0.2281	0	0	8664	0.03604	2913	0.05992	0	0	55722	0.6165	56633	0.7727	45710
Salmonella sp. SSDFZ54	S	2500542	12030	0.05615	0	0	0	0	0	0	0	0	0	0	0	0	0	0	0	0	0	0	0	0	0	0	0	0	0	0	0	0	5528	0.03087	0	0	0	0	0	0	0	0	0	0	0	0	0	0	0
Serratia marcescens	S	615	11763	0.08833	0	0	6293	0.06721	0	0	0	0	0	0	0	0	0	0	7461	0.07294	0	0	0	0	0	0	0	0	4723	0.07369	0	0	11763	0.0657	0	0	0	0	0	0	0	0	0	0	5940	0.06572	5936	0.08099	5745
Shigella boydii	S	621	59143	0.32	0	0	0	0	0	0	12223	0.08208	0	0	0	0	0	0	0	0	0	0	0	0	0	0	0	0	0	0	0	0	50875	0.2841	11624	0.2945	0	0	6077	0.02528	0	0	0	0	0	0	0	0	0
Shigella dysenteriae	S	622	56845	0.3076	0	0	0	0	0	0	10351	0.06951	0	0	0	0	0	0	0	0	3710	0.04899	0	0	0	0	0	0	0	0	0	0	42102	0.2351	5751	0.1457	0	0	6501	0.02704	0	0	0	0	0	0	0	0	4523
Shigella flexneri	S	623	178050	0.831	0	0	0	0	0	0	20931	0.1405	0	0	0	0	0	0	0	0	0	0	0	0	0	0	0	0	0	0	0	0	91274	0.5098	15500	0.3927	0	0	12599	0.05241	0	0	0	0	0	0	0	0	0
Shigella sonnei	S	624	19585	0.106	0	0	0	0	0	0	0	0	0	0	0	0	0	0	0	0	0	0	0	0	0	0	0	0	0	0	0	0	15940	0.08903	0	0	0	0	0	0	0	0	0	0	0	0	0	0	0
Stenotrophomonas maltophilia	S	40324	11955	0.156	0	0	8141	0.08695	0	0	0	0	0	0	0	0	0	0	9947	0.09724	0	0	6499	0.13	0	0	0	0	0	0	0	0	0	0	0	0	0	0	0	0	0	0	0	0	8191	0.09062	8338	0.1138	6218
Thermomonas sp. SY21	S	2202149	11473	0.1835	0	0	0	0	0	0	0	0	0	0	0	0	0	0	0	0	0	0	0	0	0	0	0	0	0	0	0	0	0	0	0	0	0	0	0	0	0	0	2256	0.1835	0	0	0	0	0
Vibrio parahaemolyticus	S	670	5648	0.05521	0	0	3500	0.03738	0	0	1609	0.0108	0	0	0	0	0	0	5648	0.05521	0	0	0	0	0	0	2321	0.02825	2961	0.0462	0	0	0	0	0	0	0	0	0	0	0	0	0	0	0	0	0	0	0
Yersinia aleksiciae	S	263819	5356	0.1071	0	0	0	0	0	0	0	0	0	0	0	0	0	0	0	0	0	0	5356	0.1071	0	0	0	0	0	0	0	0	0	0	0	0	0	0	0	0	0	0	0	0	0	0	0	0	0
Yersinia hibernica	S	2339259	7635	0.1191	0	0	0	0	0	0	0	0	0	0	0	0	0	0	0	0	0	0	0	0	0	0	0	0	7635	0.1191	0	0	0	0	0	0	0	0	0	0	0	0	0	0	0	0	0	0	0
Yersinia sp. KBS0713	S	1179669	50314	1.006	0	0	0	0	0	0	0	0	0	0	0	0	0	0	0	0	0	0	50314	1.006	0	0	0	0	0	0	2298	0.197	0	0	0	0	0	0	0	0	0	0	0	0	0	0	0	0	0
Zobellella denitrificans	S	347534	7968	0.1243	0	0	1173	0.01253	0	0	0	0	0	0	0	0	0	0	1352	0.01322	0	0	0	0	0	0	0	0	7968	0.1243	0	0	0	0	0	0	0	0	0	0	0	0	0	0	0	0	0	0	0
Victivallales bacterium CCUG 44730	S	2094242	10284	0.1005	1901	0.05283	8582	0.09166	0	0	0	0	0	0	0	0	0	0	10284	0.1005	1457	0.01924	1887	0.03775	0	0	0	0	0	0	0	0	0	0	0	0	0	0	0	0	0	0	0	0	3287	0.03637	3254	0.0444	8857
Planctomycetes bacterium ElP	S	2527974	5302	0.07234	0	0	1654	0.01766	0	0	0	0	0	0	0	0	0	0	1280	0.01251	0	0	0	0	0	0	0	0	0	0	0	0	0	0	0	0	0	0	0	0	0	0	0	0	0	0	5302	0.07234	1525
Planctomycetes bacterium ETA_A1	S	2528023	5328	0.05516	0	0	5165	0.05516	0	0	0	0	0	0	0	0	0	0	1441	0.01409	0	0	0	0	0	0	0	0	0	0	0	0	0	0	0	0	0	0	0	0	0	0	0	0	0	0	0	0	0
Planctomycetes bacterium Pla175	S	2528009	5282	0.06067	0	0	0	0	0	0	0	0	0	0	0	0	0	0	4696	0.04591	0	0	0	0	0	0	0	0	0	0	0	0	0	0	0	0	0	0	0	0	0	0	0	0	0	0	0	0	0
Akkermansia muciniphila	S	239935	5540	0.07694	1923	0.05344	5116	0.05464	0	0	0	0	0	0	0	0	0	0	5540	0.05416	1670	0.02205	2588	0.05177	0	0	0	0	0	0	0	0	0	0	0	0	0	0	0	0	0	0	0	0	4682	0.0518	4028	0.05496	3531
Brachyspira hampsonii	S	1287055	13523	0.1619	1117	0.03104	1550	0.01655	1775	0.03948	1536	0.01031	0	0	0	0	0	0	13523	0.1322	0	0	1775	0.03551	0	0	1428	0.01738	0	0	0	0	0	0	0	0	0	0	0	0	0	0	0	0	3742	0.0414	3094	0.04221	3048
Brachyspira hyodysenteriae	S	159	18858	0.2227	1689	0.04694	2059	0.02199	2386	0.05307	2330	0.01565	0	0	1773	0.02899	0	0	18858	0.1843	0	0	3045	0.06091	0	0	2564	0.03121	0	0	0	0	0	0	0	0	0	0	0	0	1653	0.034	0	0	4621	0.05113	3871	0.05281	3724
Brachyspira intermedia	S	84377	23572	0.3515	2661	0.07395	2280	0.02435	2551	0.05674	1280	0.008595	0	0	1374	0.02246	0	0	23572	0.2304	0	0	4810	0.09622	0	0	1495	0.0182	0	0	0	0	0	0	0	0	0	0	0	0	0	0	0	0	5896	0.06523	5565	0.07593	4493
Brachyspira murdochii	S	84378	44590	0.9338	4221	0.1173	3016	0.03221	5063	0.1126	1522	0.01022	3191	0.03183	1613	0.02637	0	0	44590	0.4359	1580	0.02086	3478	0.06957	0	0	1514	0.01843	0	0	0	0	0	0	0	0	0	0	0	0	0	0	0	0	17738	0.1963	12808	0.1747	12354
Brachyspira pilosicoli	S	52584	7847	0.1453	1161	0.03226	1761	0.01881	3001	0.06675	2576	0.0173	2199	0.02194	2188	0.03577	0	0	7847	0.07671	0	0	1570	0.03141	0	0	2450	0.02983	1421	0.02217	0	0	0	0	0	0	0	0	0	0	1199	0.02466	0	0	2525	0.02794	2249	0.03068	2658
Sphaerochaeta globosa	S	1131703	5005	0.08251	0	0	4841	0.0517	0	0	0	0	0	0	0	0	0	0	2207	0.02157	0	0	2024	0.04049	0	0	0	0	0	0	0	0	0	0	0	0	0	0	0	0	0	0	0	0	2357	0.02608	1884	0.0257	2627
Treponema brennaborense	S	81028	7702	0.1552	2354	0.06541	4503	0.04809	0	0	0	0	0	0	0	0	0	0	2558	0.02501	0	0	5117	0.1024	0	0	0	0	0	0	0	0	0	0	0	0	0	0	0	0	0	0	0	0	3049	0.03373	6376	0.08699	1592
Treponema succinifaciens	S	167	7277	0.1233	2038	0.05663	5931	0.06334	0	0	0	0	0	0	0	0	0	0	3159	0.03088	0	0	3442	0.06885	0	0	0	0	0	0	0	0	0	0	0	0	0	0	0	0	0	0	0	0	3378	0.03737	4053	0.0553	1754
Cloacibacillus porcorum	S	1197717	8296	0.08311	1852	0.05146	4261	0.04551	0	0	0	0	0	0	0	0	0	0	5409	0.05288	1346	0.01777	1327	0.02655	0	0	0	0	0	0	0	0	0	0	0	0	0	0	0	0	0	0	0	0	1647	0.01822	5829	0.07953	7453
Actinomyces hongkongensis	S	178339	5013	0.04914	0	0	0	0	0	0	0	0	0	0	0	0	0	0	0	0	0	0	0	0	0	0	0	0	0	0	0	0	0	0	0	0	0	0	0	0	0	0	0	0	0	0	0	0	0
Adlercreutzia equolifaciens	S	446660	5244	0.0514	0	0	2302	0.02459	0	0	0	0	0	0	0	0	0	0	2511	0.02455	0	0	1813	0.03627	0	0	0	0	0	0	0	0	0	0	0	0	0	0	0	0	0	0	0	0	2137	0.02364	2482	0.03386	2207
Bifidobacterium animalis	S	28025	8315	0.1971	0	0	5843	0.0624	0	0	0	0	0	0	0	0	8315	0.1971	0	0	0	0	0	0	0	0	0	0	0	0	0	0	0	0	0	0	0	0	0	0	0	0	0	0	0	0	0	0	3487
Bifidobacterium gallinarum	S	78344	95458	1.206	14504	0.403	28040	0.2995	3775	0.08396	0	0	4385	0.04374	18390	0.3007	0	0	25795	0.2522	19746	0.2607	58301	1.166	3528	0.4835	50791	0.6183	0	0	0	0	0	0	0	0	0	0	0	0	7278	0.1497	4462	0.3629	41352	0.4575	46439	0.6336	45366
Bifidobacterium longum	S	216816	10177	0.1311	0	0	7633	0.08152	0	0	0	0	0	0	2767	0.04524	2874	0.06812	9918	0.09695	3729	0.04924	6555	0.1311	0	0	2633	0.03205	0	0	0	0	0	0	0	0	0	0	0	0	0	0	0	0	6108	0.06758	8007	0.1092	5295
Brevibacterium aurantiacum	S	273384	10192	0.2373	0	0	0	0	0	0	0	0	0	0	0	0	0	0	0	0	0	0	0	0	0	0	0	0	1872	0.02921	0	0	0	0	9367	0.2373	2897	0.08057	0	0	0	0	0	0	0	0	0	0	0
Collinsella aerofaciens	S	74426	14065	0.1379	2801	0.07784	6539	0.06984	0	0	1963	0.01318	0	0	3213	0.05253	0	0	6671	0.06521	2728	0.03602	5886	0.1177	0	0	3644	0.04436	0	0	0	0	0	0	0	0	0	0	0	0	0	0	0	0	6224	0.06886	7686	0.1049	6469
Corynebacterium crudilactis	S	1652495	21205	0.3309	0	0	0	0	0	0	0	0	0	0	0	0	0	0	0	0	0	0	0	0	0	0	0	0	21205	0.3309	0	0	0	0	1928	0.04884	0	0	0	0	0	0	0	0	0	0	0	0	0
Corynebacterium stationis	S	1705	5254	0.05241	0	0	0	0	0	0	0	0	5254	0.05241	0	0	0	0	0	0	0	0	0	0	0	0	0	0	0	0	0	0	0	0	0	0	0	0	0	0	0	0	0	0	0	0	0	0	0
Cutibacterium acnes	S	1747	6342	0.8691	0	0	0	0	0	0	0	0	0	0	0	0	0	0	0	0	0	0	0	0	6342	0.8691	0	0	0	0	0	0	0	0	0	0	0	0	0	0	0	0	0	0	0	0	0	0	0
Eggerthella lenta	S	84112	5511	0.05402	0	0	2444	0.0261	0	0	0	0	0	0	0	0	0	0	2926	0.0286	0	0	2130	0.04261	0	0	1786	0.02174	0	0	0	0	0	0	0	0	0	0	0	0	0	0	0	0	2074	0.02295	2907	0.03966	2187
Gardnerella vaginalis	S	2702	5102	0.04463	0	0	1260	0.01346	0	0	5102	0.03426	0	0	0	0	1883	0.04463	0	0	0	0	0	0	0	0	0	0	0	0	0	0	0	0	0	0	0	0	0	0	0	0	0	0	0	0	0	0	0
Glutamicibacter arilaitensis	S	256701	12555	0.4495	0	0	0	0	0	0	0	0	0	0	3711	0.06067	0	0	0	0	0	0	0	0	0	0	0	0	12555	0.1959	0	0	0	0	10900	0.2761	0	0	0	0	0	0	5528	0.4495	0	0	0	0	0
Libanicoccus massiliensis	S	1871022	12123	0.1446	3911	0.1087	7407	0.07911	0	0	0	0	0	0	0	0	0	0	6019	0.05884	0	0	6814	0.1363	0	0	4541	0.05528	0	0	0	0	0	0	0	0	0	0	0	0	0	0	0	0	5361	0.05931	10602	0.1446	8318
Microbacterium foliorum	S	104336	5075	0.4127	0	0	0	0	0	0	0	0	0	0	0	0	0	0	0	0	0	0	0	0	0	0	0	0	0	0	0	0	0	0	0	0	0	0	0	0	0	0	5075	0.4127	0	0	0	0	0
Mycobacterium sp. KMS	S	189918	5036	0.07573	0	0	0	0	0	0	0	0	0	0	0	0	0	0	0	0	0	0	0	0	0	0	0	0	0	0	0	0	0	0	0	0	0	0	0	0	0	0	0	0	0	0	0	0	0
Nocardia terpenica	S	455432	6293	0.09699	2597	0.07217	5463	0.05835	0	0	0	0	0	0	0	0	0	0	5172	0.05056	2368	0.03127	2877	0.05755	0	0	0	0	0	0	0	0	0	0	0	0	0	0	0	0	0	0	0	0	5119	0.05664	4101	0.05595	3861
Olsenella sp. GAM18	S	2109685	14984	0.6955	3220	0.08948	8076	0.08625	0	0	0	0	0	0	3147	0.05145	0	0	6144	0.06006	4817	0.0636	8842	0.1769	0	0	5015	0.06105	0	0	0	0	0	0	0	0	0	0	0	0	0	0	0	0	6281	0.06949	14984	0.2044	9484
Olsenella umbonata	S	604330	8006	0.09772	0	0	5105	0.05452	0	0	0	0	0	0	0	0	0	0	4599	0.04496	2598	0.0343	4588	0.09178	0	0	2494	0.03036	0	0	0	0	0	0	0	0	0	0	0	0	0	0	0	0	4742	0.05247	7162	0.09772	4760
Parolsenella catena	S	2003188	12998	0.166	0	0	7701	0.08225	0	0	0	0	0	0	0	0	0	0	6679	0.06529	0	0	7482	0.1497	0	0	0	0	0	0	0	0	0	0	0	0	0	0	0	0	0	0	0	0	6476	0.07165	12166	0.166	8529
Propionibacterium freudenreichii	S	1744	8586	0.08393	0	0	7481	0.0799	0	0	0	0	0	0	0	0	0	0	8586	0.08393	0	0	0	0	0	0	0	0	0	0	0	0	0	0	0	0	0	0	0	0	0	0	0	0	0	0	0	0	7073
Streptomyces hygroscopicus	S	1912	18518	0.1815	0	0	0	0	0	0	0	0	0	0	0	0	0	0	0	0	0	0	0	0	0	0	0	0	0	0	0	0	0	0	0	0	0	0	0	0	0	0	0	0	0	0	0	0	0
Streptomyces lydicus	S	47763	14753	0.1801	0	0	13529	0.1445	0	0	0	0	0	0	0	0	0	0	14753	0.1442	0	0	0	0	0	0	0	0	0	0	0	0	0	0	0	0	0	0	0	0	0	0	0	0	0	0	13204	0.1801	0
Streptomyces sp. Go-475	S	2072505	6518	0.06389	0	0	0	0	0	0	0	0	0	0	0	0	0	0	0	0	0	0	0	0	0	0	0	0	0	0	0	0	0	0	0	0	0	0	0	0	0	0	0	0	0	0	0	0	0
Streptomyces sp. MK-45	S	2496836	5024	0.04924	0	0	0	0	0	0	0	0	0	0	0	0	0	0	0	0	0	0	0	0	0	0	0	0	0	0	0	0	0	0	0	0	0	0	0	0	0	0	0	0	0	0	0	0	0
Streptomyces venezuelae	S	54571	21781	0.2916	0	0	8897	0.09502	0	0	0	0	0	0	0	0	0	0	10332	0.101	0	0	12672	0.2535	0	0	0	0	0	0	0	0	0	0	0	0	0	0	0	0	0	0	0	0	20181	0.2233	10524	0.1436	21781
Oscillatoria nigro-viridis	S	482564	46174	0.6943	0	0	0	0	0	0	0	0	0	0	0	0	0	0	0	0	0	0	0	0	0	0	0	0	0	0	0	0	0	0	0	0	0	0	0	0	0	0	0	0	0	0	0	0	0
[Clostridium] bolteae	S	208479	15743	0.1543	3757	0.1044	9441	0.1008	0	0	4499	0.03021	0	0	7008	0.1146	0	0	11349	0.1109	4133	0.05457	4820	0.09642	0	0	12611	0.1535	0	0	0	0	0	0	0	0	0	0	0	0	4195	0.0863	0	0	6032	0.06674	7749	0.1057	6106
[Clostridium] hiranonis	S	89152	37347	1.866	0	0	1178	0.01258	37347	0.8307	21759	0.1461	6248	0.06233	4917	0.08039	0	0	1390	0.01359	5236	0.06913	0	0	0	0	23643	0.2878	4584	0.07152	20833	1.786	8072	0.04508	14157	0.3587	15628	0.4347	0	0	10593	0.2179	2822	0.2295	0	0	2271	0.03098	9776
[Clostridium] hylemonae	S	89153	9317	0.1032	3101	0.08617	9122	0.09742	0	0	1496	0.01005	0	0	4763	0.07787	0	0	8108	0.07926	2711	0.0358	5160	0.1032	0	0	7326	0.08918	0	0	0	0	0	0	0	0	0	0	0	0	1398	0.02876	0	0	5682	0.06287	4804	0.06554	4942
[Clostridium] saccharolyticum	S	84030	5551	0.06736	1851	0.05144	5107	0.05454	0	0	2218	0.01489	0	0	4120	0.06736	0	0	4622	0.04518	2114	0.02791	2754	0.05509	0	0	5119	0.06232	0	0	0	0	0	0	0	0	0	0	0	0	1703	0.03503	0	0	3221	0.03564	3062	0.04178	2949
[Clostridium] scindens	S	29347	23347	0.3419	7726	0.2147	19600	0.2093	0	0	2781	0.01867	0	0	9604	0.157	0	0	20613	0.2015	6264	0.08271	11391	0.2279	0	0	23347	0.2842	0	0	0	0	0	0	0	0	0	0	0	0	5665	0.1165	0	0	12858	0.1423	11961	0.1632	8634
[Clostridium] sphenoides	S	29370	6061	0.0722	2200	0.06114	5768	0.0616	1322	0.0294	3468	0.02329	0	0	4416	0.0722	0	0	4874	0.04765	2307	0.03046	3319	0.06639	0	0	5799	0.07059	0	0	0	0	0	0	0	0	0	0	0	0	1603	0.03298	0	0	4896	0.05417	3170	0.04325	3201
[Clostridium] ultunense	S	45497	5280	0.1058	0	0	0	0	2865	0.06372	3172	0.0213	0	0	1541	0.02519	0	0	1040	0.01017	0	0	0	0	0	0	2917	0.03551	0	0	0	0	0	0	0	0	0	0	0	0	1546	0.0318	0	0	0	0	0	0	1415
[Ruminococcus] gnavus	S	33038	36570	0.6061	8698	0.2417	27826	0.2972	1685	0.03748	6704	0.04502	0	0	32416	0.53	0	0	27960	0.2733	8758	0.1156	16659	0.3332	0	0	36570	0.4452	0	0	0	0	0	0	0	0	0	0	0	0	23636	0.4862	0	0	17642	0.1952	14208	0.1938	14117
Acidaminococcus fermentans	S	905	5987	0.06248	1555	0.04321	2833	0.03026	0	0	0	0	0	0	2030	0.03319	0	0	5987	0.05853	1374	0.01814	1608	0.03217	0	0	1527	0.01859	0	0	0	0	0	0	0	0	0	0	0	0	0	0	0	0	2609	0.02887	3317	0.04526	3404
Alkaliphilus oremlandii	S	461876	5466	0.07301	0	0	0	0	1331	0.0296	3551	0.02384	0	0	1939	0.0317	0	0	0	0	0	0	0	0	0	0	3271	0.03982	0	0	0	0	0	0	0	0	0	0	0	0	1534	0.03156	0	0	0	0	0	0	0
Anaerobutyricum hallii	S	39488	20404	0.3492	2833	0.07873	6989	0.07464	1526	0.03394	9089	0.06103	0	0	10201	0.1668	0	0	7400	0.07234	3915	0.05169	3391	0.06783	0	0	13692	0.1667	0	0	0	0	0	0	0	0	0	0	0	0	6353	0.1307	0	0	6651	0.07359	4544	0.062	4130
Anaerostipes hadrus	S	649756	14295	0.412	1719	0.04777	4266	0.04556	4027	0.08957	13341	0.08958	0	0	13952	0.2281	1610	0.03816	4466	0.04366	2667	0.03521	2101	0.04203	0	0	14295	0.174	0	0	0	0	0	0	0	0	0	0	0	0	8649	0.1779	0	0	2621	0.029	2573	0.0351	5457
Anaerostipes rhamnosivorans	S	1229621	5651	0.07472	1635	0.04543	5087	0.05433	0	0	2698	0.01812	0	0	4211	0.06885	0	0	4665	0.0456	2063	0.02724	2283	0.04567	0	0	5651	0.06879	0	0	0	0	0	0	0	0	0	0	0	0	1919	0.03948	0	0	3179	0.03517	2777	0.03789	3493
Bacillus cereus	S	1396	40581	0.7339	14451	0.4016	40581	0.4334	16013	0.3562	13195	0.0886	0	0	10726	0.1754	4411	0.1046	31084	0.3039	13032	0.1721	17353	0.3471	0	0	20868	0.254	10257	0.16	7152	0.6132	7296	0.04075	4259	0.1079	6587	0.1832	5635	0.02344	8831	0.1817	9025	0.7339	36585	0.4048	20252	0.2763	19872
Bacillus circulans	S	1397	5834	0.09297	0	0	0	0	2342	0.05209	4322	0.02902	0	0	2420	0.03956	0	0	0	0	0	0	0	0	0	0	4504	0.05483	1817	0.02835	0	0	1246	0.006959	0	0	0	0	0	0	2333	0.04799	0	0	0	0	0	0	1597
Bacillus infantis	S	324767	6419	0.06403	0	0	0	0	0	0	0	0	6419	0.06403	0	0	0	0	0	0	0	0	0	0	0	0	0	0	0	0	0	0	0	0	0	0	0	0	0	0	0	0	0	0	0	0	0	0	0
Bacillus megaterium	S	1404	6385	0.1208	0	0	0	0	5431	0.1208	4037	0.02711	0	0	0	0	0	0	0	0	0	0	0	0	0	0	6385	0.07773	4052	0.06322	0	0	0	0	0	0	0	0	0	0	0	0	0	0	0	0	0	0	0
Bacillus sp. FJAT-22090	S	1581038	16440	0.2565	0	0	0	0	1486	0.03305	1299	0.008723	0	0	0	0	0	0	0	0	0	0	0	0	0	0	1248	0.01519	16440	0.2565	0	0	12535	0.07001	0	0	0	0	0	0	1688	0.03472	2605	0.2118	0	0	0	0	0
Bacillus subtilis	S	1423	14315	0.1529	0	0	14315	0.1529	6476	0.144	7656	0.05141	0	0	5654	0.09244	0	0	13868	0.1356	0	0	7472	0.1495	0	0	7212	0.0878	6259	0.09766	0	0	0	0	0	0	0	0	0	0	0	0	0	0	9290	0.1028	6848	0.09343	7507
Bacillus thuringiensis	S	1428	58566	0.7189	0	0	16226	0.1733	16054	0.3571	16250	0.1091	0	0	19991	0.3268	6165	0.1461	15266	0.1492	5282	0.06974	0	0	0	0	14359	0.1748	12011	0.1874	0	0	9057	0.05058	6927	0.1755	4445	0.1236	5521	0.02297	11988	0.2466	0	0	9834	0.1088	8935	0.1219	13525
Blautia hansenii	S	1322	35127	0.4271	9955	0.2766	25923	0.2769	2024	0.04502	9061	0.06084	0	0	20789	0.3399	0	0	18178	0.1777	12335	0.1629	14052	0.2811	0	0	25191	0.3067	0	0	0	0	0	0	0	0	0	0	0	0	7687	0.1581	0	0	17447	0.193	11346	0.1548	13113
Blautia producta	S	33035	18116	0.2516	5387	0.1497	15134	0.1616	0	0	2411	0.01619	0	0	8345	0.1364	0	0	12491	0.1221	6762	0.08928	8418	0.1684	0	0	13811	0.1681	0	0	0	0	0	0	0	0	0	0	0	0	1847	0.03799	0	0	10329	0.1143	7426	0.1013	8466
Blautia sp. N6H1-15	S	1912897	37776	0.4972	9428	0.262	29567	0.3158	0	0	4178	0.02805	0	0	15923	0.2603	0	0	18025	0.1762	12758	0.1685	15283	0.3057	0	0	23515	0.2863	0	0	0	0	0	0	0	0	0	0	0	0	5273	0.1085	0	0	17316	0.1916	11463	0.1564	14481
Blautia sp. SC05B48	S	2479767	19193	0.3382	6647	0.1847	19193	0.205	0	0	4144	0.02783	0	0	10275	0.168	0	0	16940	0.1656	7176	0.09475	9682	0.1937	0	0	17265	0.2102	0	0	0	0	0	0	0	0	0	0	0	0	3091	0.06359	0	0	11060	0.1224	10868	0.1483	10912
Caloramator sp. E03	S	2576307	5959	0.1131	0	0	1415	0.01511	4103	0.09126	4250	0.02854	0	0	2293	0.03749	0	0	1578	0.01543	0	0	0	0	0	0	5500	0.06695	0	0	1319	0.1131	0	0	0	0	0	0	0	0	1955	0.04022	0	0	0	0	0	0	2243
Candidatus Arthromitus sp. SFB-rat-Yit	S	1041504	10252	0.1098	0	0	0	0	4937	0.1098	5470	0.03673	0	0	2983	0.04877	0	0	0	0	1501	0.01982	0	0	0	0	5544	0.06749	0	0	0	0	0	0	0	0	0	0	0	0	2657	0.05466	0	0	0	0	0	0	2626
Caproiciproducens sp. NJN-50	S	2507162	7708	0.1542	1887	0.05244	3486	0.03723	0	0	0	0	0	0	1838	0.03005	0	0	4698	0.04593	1497	0.01977	7708	0.1542	0	0	2055	0.02502	0	0	0	0	0	0	0	0	0	0	0	0	0	0	0	0	2473	0.02736	4005	0.05464	3141
Carnobacterium inhibens	S	147709	11745	0.1833	0	0	0	0	1112	0.02473	1867	0.01254	0	0	0	0	0	0	0	0	0	0	0	0	0	0	1494	0.01819	11745	0.1833	0	0	0	0	0	0	0	0	0	0	1322	0.02719	0	0	0	0	0	0	0
Carnobacterium sp. 17-4	S	208596	47785	0.7456	0	0	0	0	1673	0.03721	2085	0.014	0	0	0	0	0	0	0	0	0	0	0	0	0	0	2406	0.02929	47785	0.7456	0	0	2548	0.01423	0	0	0	0	0	0	0	0	0	0	0	0	0	0	0
Cellulosilyticum lentocellum	S	29360	128710	1.567	0	0	0	0	18904	0.4205	32317	0.217	0	0	21099	0.3449	0	0	0	0	0	0	0	0	0	0	128709	1.567	4669	0.07285	0	0	10161	0.05675	0	0	0	0	0	0	7677	0.1579	0	0	0	0	0	0	5828
Cellulosilyticum sp. WCF-2	S	2497860	117660	1.432	0	0	0	0	19110	0.425	32533	0.2185	0	0	19179	0.3136	0	0	0	0	0	0	0	0	0	0	117657	1.432	5871	0.09161	4247	0.3641	11181	0.06245	0	0	0	0	0	0	7604	0.1564	0	0	0	0	0	0	6522
Christensenella sp. Marseille-P3954	S	2086585	19677	0.1929	4680	0.1301	11310	0.1208	0	0	1631	0.01095	0	0	3552	0.05807	0	0	15035	0.147	3197	0.04221	5646	0.1129	0	0	4794	0.05836	0	0	0	0	0	0	0	0	0	0	0	0	0	0	0	0	7865	0.08702	12508	0.1707	6836
Clostridiaceae bacterium 14S0207	S	2082193	15096	0.2729	0	0	1621	0.01731	12268	0.2729	11280	0.07574	0	0	4983	0.08147	1345	0.03188	2264	0.02213	1380	0.01822	0	0	0	0	13188	0.1605	2717	0.04239	2778	0.2382	2271	0.01268	2122	0.05376	2327	0.06472	0	0	4183	0.08605	0	0	1449	0.01603	1917	0.02615	5200
Clostridiales bacterium CC010	S	2109688	227460	2.229	34820	0.9676	46722	0.499	3397	0.07556	9046	0.06074	0	0	40698	0.6654	0	0	128948	1.261	25705	0.3394	25733	0.5148	2242	0.3072	21862	0.2661	0	0	0	0	0	0	0	0	0	0	0	0	7338	0.151	0	0	41570	0.4599	100707	1.374	40582
Clostridioides difficile	S	1496	186010	9.413	10153	0.2821	32479	0.3469	186011	4.137	102674	0.6894	29248	0.2918	26653	0.4357	4525	0.1073	28420	0.2778	28301	0.3737	11048	0.221	2358	0.3231	131589	1.602	26560	0.4144	105595	9.053	39574	0.221	68356	1.732	72746	2.023	6079	0.02529	53474	1.1	14506	1.18	11795	0.1305	22830	0.3115	47326
Clostridium acetobutylicum	S	1488	10802	0.2403	0	0	1209	0.01291	10802	0.2403	7962	0.05346	0	0	3403	0.05564	0	0	1521	0.01487	1040	0.01373	0	0	0	0	10526	0.1281	2309	0.03603	1949	0.1671	2015	0.01125	1277	0.03235	1594	0.04433	0	0	3068	0.06311	0	0	0	0	1213	0.01655	4368
Clostridium argentinense	S	29341	23856	0.5096	1152	0.03201	3306	0.03531	22911	0.5096	20707	0.139	1505	0.01501	7392	0.1209	1615	0.03828	3376	0.033	2362	0.03119	1631	0.03263	0	0	23856	0.2904	4810	0.07505	4485	0.3845	4371	0.02441	3032	0.07681	3777	0.105	0	0	6583	0.1354	0	0	2352	0.02602	2625	0.03581	9877
Clostridium baratii	S	1561	103560	2.303	0	0	2523	0.02695	103561	2.303	65546	0.4401	4476	0.04465	24119	0.3943	3495	0.08284	2637	0.02578	5787	0.07641	1129	0.02258	0	0	93880	1.143	20833	0.3251	17288	1.482	17663	0.09865	9536	0.2416	13551	0.3769	0	0	25779	0.5303	3398	0.2763	1703	0.01884	3757	0.05126	35575
Clostridium beijerinckii	S	1520	98377	1.958	0	0	8171	0.08727	88025	1.958	80646	0.5415	6079	0.06064	25020	0.409	6513	0.1544	9040	0.08837	9357	0.1235	4076	0.08154	0	0	87935	1.07	24828	0.3874	15963	1.369	20348	0.1136	11787	0.2986	15351	0.427	3624	0.01508	29500	0.6068	5004	0.4069	6649	0.07356	8080	0.1102	37229
Clostridium bornimense	S	1216932	44035	0.9427	0	0	1806	0.01929	42382	0.9427	27341	0.1836	2419	0.02413	21648	0.3539	2164	0.05129	2228	0.02178	2816	0.03718	0	0	0	0	44035	0.5361	6706	0.1046	6936	0.5946	5746	0.03209	3910	0.09906	5651	0.1572	0	0	16045	0.3301	0	0	1581	0.01749	2220	0.03029	14631
Clostridium botulinum	S	1491	187080	3.715	8971	0.2493	14523	0.1551	167023	3.715	135201	0.9079	11245	0.1122	52558	0.8593	11560	0.274	16837	0.1646	15332	0.2024	7299	0.146	3594	0.4925	166821	2.031	35435	0.5529	32933	2.823	30056	0.1679	21116	0.535	26930	0.749	4375	0.0182	53079	1.092	7064	0.5744	10137	0.1122	14248	0.1944	63928
Clostridium butyricum	S	1492	97265	2.052	1685	0.04682	4361	0.04658	92245	2.052	62885	0.4223	3935	0.03925	24135	0.3946	4651	0.1102	4552	0.0445	5513	0.07279	1965	0.03931	1283	0.1758	84899	1.034	14155	0.2209	13843	1.187	12606	0.0704	8153	0.2066	11220	0.3121	1195	0.004971	26665	0.5485	2530	0.2057	3075	0.03402	4928	0.06724	34859
Clostridium carboxidivorans	S	217159	19544	0.2353	0	0	1293	0.01381	10577	0.2353	10823	0.07267	0	0	4730	0.07733	1314	0.03115	1474	0.01441	1262	0.01666	0	0	0	0	11330	0.1379	2103	0.03281	2488	0.2133	1829	0.01022	2395	0.06068	2142	0.05957	0	0	5102	0.105	0	0	0	0	1370	0.01869	4911
Clostridium cellulovorans	S	1493	15509	0.3365	0	0	1947	0.02079	15130	0.3365	11506	0.07726	0	0	5533	0.09046	0	0	1921	0.01878	1491	0.01969	0	0	0	0	15509	0.1888	3431	0.05353	2661	0.2281	3162	0.01766	1711	0.04335	2193	0.06099	0	0	4580	0.09422	0	0	0	0	1477	0.02015	6402
Clostridium chauvoei	S	46867	139950	2.842	0	0	1432	0.01529	127759	2.842	94763	0.6363	3981	0.03971	31933	0.5221	3607	0.0855	1742	0.01703	6617	0.08737	0	0	0	0	139948	1.704	35288	0.5506	17873	1.532	29209	0.1631	8436	0.2137	13993	0.3892	0	0	28515	0.5866	3274	0.2662	0	0	3517	0.04798	45077
Clostridium cochlearium	S	1494	14202	0.2386	0	0	1150	0.01228	10727	0.2386	9334	0.06268	0	0	4695	0.07676	0	0	1723	0.01684	0	0	0	0	0	0	11847	0.1442	2236	0.03489	2375	0.2036	2073	0.01158	1501	0.03803	1858	0.05168	0	0	3438	0.07072	0	0	0	0	1259	0.01718	4265
Clostridium drakei	S	332101	13135	0.266	0	0	0	0	11138	0.2477	8512	0.05716	0	0	3525	0.05763	0	0	0	0	0	0	0	0	0	0	10219	0.1244	2250	0.03511	3103	0.266	1981	0.01106	0	0	0	0	0	0	4161	0.0856	0	0	0	0	0	0	4713
Clostridium estertheticum	S	238834	18301	0.276	0	0	1506	0.01608	12409	0.276	12586	0.08451	1187	0.01184	4998	0.08171	1919	0.04549	1868	0.01826	1316	0.01738	0	0	0	0	13994	0.1704	4219	0.06583	2584	0.2215	3531	0.01972	2014	0.05102	1947	0.05415	0	0	5006	0.103	0	0	0	0	1577	0.02152	5646
Clostridium formicaceticum	S	1497	7639	0.06564	0	0	0	0	2323	0.05167	4064	0.02729	0	0	2485	0.04063	0	0	1275	0.01246	0	0	0	0	0	0	4425	0.05387	0	0	0	0	0	0	0	0	0	0	0	0	2177	0.04478	0	0	0	0	0	0	1590
Clostridium isatidis	S	182773	137560	2.467	0	0	2191	0.0234	110925	2.467	97702	0.6561	2895	0.02888	33575	0.5489	3729	0.08839	2511	0.02455	6077	0.08024	0	0	0	0	137564	1.675	20020	0.3124	14474	1.241	18823	0.1051	7600	0.1925	11586	0.3222	0	0	20520	0.4221	3573	0.2906	1610	0.01781	3586	0.04893	40031
Clostridium kluyveri	S	1534	14219	0.2423	0	0	1963	0.02097	10893	0.2423	9547	0.06411	0	0	3998	0.06536	0	0	2362	0.02309	1572	0.02076	0	0	0	0	14219	0.1731	2749	0.04289	2092	0.1794	2447	0.01367	1609	0.04076	2042	0.05679	0	0	3051	0.06276	0	0	1445	0.01599	1513	0.02064	4035
Clostridium ljungdahlii	S	1538	19068	0.4241	0	0	0	0	19068	0.4241	0	0	0	0	0	0	0	0	0	0	0	0	0	0	0	0	15137	0.1843	0	0	0	0	0	0	0	0	0	0	0	0	0	0	0	0	0	0	0	0	0
Clostridium novyi	S	1542	28384	0.5682	0	0	2852	0.03046	25545	0.5682	20553	0.138	2023	0.02018	8616	0.1409	1780	0.04219	3903	0.03815	2817	0.0372	1623	0.03247	0	0	24961	0.3039	4940	0.07708	6472	0.5549	4888	0.0273	4660	0.1181	5343	0.1486	0	0	8654	0.178	0	0	2382	0.02635	3021	0.04122	11036
Clostridium pasteurianum	S	1501	24330	0.4447	1275	0.03543	3193	0.0341	19996	0.4447	16210	0.1088	2190	0.02185	8481	0.1387	1657	0.03928	3522	0.03443	2528	0.03338	1598	0.03197	0	0	20954	0.2551	4406	0.06875	4188	0.359	3969	0.02217	3202	0.08112	3872	0.1077	0	0	7578	0.1559	1826	0.1485	2401	0.02656	2599	0.03546	8875
Clostridium perfringens	S	1502	131000	2.879	1831	0.05088	5201	0.05555	129461	2.879	103318	0.6938	6307	0.06292	36422	0.5955	6396	0.1516	5405	0.05284	8530	0.1126	2312	0.04625	4327	0.593	112715	1.372	21142	0.3299	22787	1.954	19062	0.1065	15212	0.3854	18585	0.5169	1424	0.005924	39674	0.8161	4107	0.334	3082	0.0341	6155	0.08398	44102
Clostridium saccharobutylicum	S	169679	48290	0.9403	0	0	1777	0.01898	42277	0.9403	29867	0.2006	2571	0.02565	11895	0.1945	2067	0.04899	2027	0.01982	3415	0.04509	0	0	0	0	43359	0.5278	8692	0.1356	7123	0.6107	7860	0.0439	4419	0.112	5839	0.1624	0	0	12620	0.2596	1211	0.09848	1387	0.01535	2420	0.03302	15739
Clostridium saccharoperbutylacetonicum	S	36745	66685	1.126	0	0	2466	0.02634	50623	1.126	38231	0.2567	2099	0.02094	16442	0.2688	4350	0.1031	2756	0.02694	3319	0.04382	1184	0.02368	0	0	47610	0.5796	9816	0.1532	7694	0.6596	8316	0.04645	5726	0.1451	6703	0.1864	1339	0.00557	16526	0.34	1726	0.1404	1723	0.01906	3326	0.04538	19228
Clostridium scatologenes	S	1548	10052	0.2079	0	0	0	0	9126	0.203	9596	0.06444	0	0	3914	0.06399	0	0	0	0	0	0	0	0	0	0	10052	0.1224	1767	0.02757	2417	0.2072	0	0	0	0	0	0	0	0	3414	0.07023	0	0	0	0	0	0	3896
Clostridium septicum	S	1504	135200	3.007	0	0	1589	0.01697	135200	3.007	100502	0.6749	4478	0.04467	34936	0.5712	4314	0.1023	1650	0.01613	6356	0.08392	0	0	3271	0.4483	134528	1.638	30844	0.4813	18733	1.606	25307	0.1413	9437	0.2391	15599	0.4339	0	0	31957	0.6574	3492	0.284	0	0	3625	0.04946	48320
Clostridium sp. AWRP	S	2212991	5921	0.2576	0	0	1281	0.01368	4738	0.1054	3704	0.02487	1915	0.0191	1682	0.0275	0	0	1352	0.01322	0	0	0	0	0	0	4666	0.0568	1255	0.01958	1300	0.1115	1393	0.00778	1289	0.03266	0	0	2774	0.01154	2104	0.04328	0	0	0	0	0	0	2220
Clostridium sp. CT4	S	2320868	44447	0.8745	0	0	1769	0.01889	39317	0.8745	27815	0.1868	1673	0.01669	10120	0.1655	1283	0.03041	1807	0.01766	2220	0.02931	0	0	0	0	39771	0.4842	10163	0.1586	5862	0.5026	8888	0.04964	2655	0.06726	4551	0.1266	0	0	10246	0.2108	1191	0.09685	1108	0.01226	2161	0.02948	14474
Clostridium sp. DL-VIII	S	641107	39695	0.8829	0	0	2200	0.0235	39695	0.8829	26097	0.1752	1712	0.01708	10948	0.179	1795	0.04255	2816	0.02753	2841	0.03751	1234	0.02468	0	0	37553	0.4572	8101	0.1264	6115	0.5243	6964	0.03889	3361	0.08515	4880	0.1357	1371	0.005703	10399	0.2139	1354	0.1101	1648	0.01823	2273	0.03101	14769
Clostridium sp. JN-1	S	2483110	10207	0.2035	0	0	1107	0.01182	9151	0.2035	6606	0.04436	0	0	3002	0.04908	0	0	1491	0.01458	0	0	0	0	0	0	8702	0.1059	1550	0.02418	1966	0.1685	1832	0.01023	1533	0.03884	1924	0.05351	0	0	2777	0.05713	0	0	0	0	1135	0.01549	3437
Clostridium sp. JN-9	S	2507159	8710	0.1592	0	0	1217	0.013	7158	0.1592	7169	0.04814	0	0	2739	0.04478	0	0	1654	0.01617	0	0	0	0	0	0	8710	0.106	1573	0.02454	1422	0.1219	1214	0.00678	0	0	1131	0.03146	0	0	2161	0.04445	0	0	0	0	1102	0.01504	3801
Clostridium sp. JN500901	S	2068654	8377	0.1528	0	0	1114	0.0119	6871	0.1528	6607	0.04436	0	0	2614	0.04274	0	0	1376	0.01345	0	0	0	0	0	0	8377	0.102	1460	0.02278	1491	0.1278	1409	0.007869	0	0	1282	0.03566	0	0	2516	0.05176	0	0	0	0	0	0	3196
Clostridium sp. MF28	S	1702238	20217	0.4405	0	0	0	0	19804	0.4405	13832	0.09288	0	0	0	0	0	0	0	0	0	0	0	0	0	0	12639	0.1539	9558	0.1491	0	0	8987	0.05019	0	0	0	0	0	0	0	0	0	0	0	0	0	0	0
Clostridium sp. SY8519	S	1042156	6783	0.0852	1648	0.0458	4888	0.0522	0	0	1236	0.0083	0	0	2911	0.04759	0	0	5849	0.05718	2332	0.03079	2866	0.05733	0	0	4651	0.05662	0	0	0	0	0	0	0	0	0	0	0	0	0	0	0	0	3585	0.03966	3700	0.05048	3043
Clostridium sp. SYSU GA15002T	S	2587161	10673	0.2028	0	0	1910	0.0204	9035	0.201	7892	0.05299	0	0	3254	0.0532	0	0	1913	0.0187	0	0	0	0	0	0	10673	0.1299	2776	0.04331	2032	0.1742	2640	0.01474	0	0	0	0	0	0	2790	0.05739	0	0	0	0	0	0	3674
Clostridium sporogenes	S	1509	58308	0.7098	0	0	0	0	25211	0.5607	0	0	0	0	27977	0.4574	0	0	0	0	0	0	0	0	0	0	58308	0.7098	0	0	0	0	0	0	0	0	0	0	0	0	0	0	0	0	0	0	0	0	20863
Clostridium taeniosporum	S	394958	39534	0.8793	0	0	1442	0.0154	39534	0.8793	24443	0.1641	1732	0.01728	9809	0.1604	1230	0.02915	1736	0.01697	2339	0.03088	0	0	0	0	36525	0.4446	7306	0.114	6582	0.5643	6299	0.03518	3430	0.0869	5192	0.1444	0	0	9875	0.2031	1155	0.09393	0	0	1719	0.02345	14196
Clostridium tetani	S	1513	18693	0.3044	0	0	2024	0.02162	13685	0.3044	13045	0.0876	1254	0.01251	5425	0.08869	1614	0.03826	2463	0.02408	1592	0.02102	0	0	0	0	13246	0.1613	2687	0.04193	2934	0.2515	2507	0.014	2128	0.05391	2305	0.06411	0	0	4945	0.1017	0	0	1550	0.01715	1747	0.02384	5618
Clostridium tyrobutyricum	S	1519	8941	0.1732	0	0	1388	0.01482	7785	0.1732	7251	0.04869	0	0	3479	0.05688	0	0	1875	0.01833	1065	0.01406	0	0	0	0	8941	0.1088	2362	0.03685	1677	0.1438	2209	0.01234	1047	0.02653	1262	0.0351	0	0	2569	0.05285	0	0	1110	0.01228	1256	0.01714	3490
Crassaminicella sp. SY095	S	2599308	6922	0.2074	0	0	1453	0.01552	5560	0.1237	5972	0.0401	0	0	3755	0.06139	0	0	2089	0.02042	1074	0.01418	0	0	0	0	6851	0.0834	1296	0.02022	2032	0.1742	1347	0.007523	1505	0.03813	1673	0.04653	0	0	2723	0.05602	0	0	1250	0.01383	1363	0.0186	2551
Dysosmobacter welbionis	S	2093857	88839	0.8708	13065	0.3631	15785	0.1686	0	0	0	0	0	0	9337	0.1526	0	0	58383	0.5707	9274	0.1225	11447	0.229	0	0	7022	0.08548	0	0	0	0	0	0	0	0	0	0	0	0	0	0	0	0	18433	0.2039	35321	0.4819	15204
Enterococcus casseliflavus	S	37734	6253	0.08687	0	0	0	0	0	0	0	0	0	0	0	0	0	0	0	0	0	0	0	0	0	0	0	0	3445	0.05375	0	0	3172	0.01772	0	0	0	0	0	0	0	0	0	0	0	0	0	0	0
Enterococcus cecorum	S	44008	358990	5.398	2286	0.06353	2646	0.02826	5711	0.127	7630	0.05123	36631	0.3654	8693	0.1421	37818	0.8964	1718	0.01679	92953	1.227	2575	0.05151	4203	0.576	48121	0.5858	11472	0.179	10998	0.9429	3838	0.02144	33409	0.8464	6096	0.1695	45048	0.1874	42268	0.8695	14661	1.192	0	0	2456	0.03351	21865
Enterococcus durans	S	53345	14571	0.243	0	0	0	0	1516	0.03372	1476	0.009911	14571	0.1454	1275	0.02084	0	0	0	0	0	0	0	0	0	0	1636	0.01992	3384	0.0528	0	0	1818	0.01015	2123	0.05379	0	0	1468	0.006107	0	0	2988	0.243	0	0	0	0	0
Enterococcus faecalis	S	1351	6235	0.2264	0	0	3231	0.03451	2513	0.05589	2814	0.0189	1511	0.01507	2100	0.03433	0	0	2599	0.02541	1418	0.01872	0	0	0	0	3564	0.04339	6235	0.09728	0	0	0	0	0	0	0	0	2089	0.00869	1290	0.02654	2784	0.2264	0	0	0	0	1775
Enterococcus faecium	S	1352	131390	3.654	0	0	5718	0.06107	7864	0.1749	8442	0.05669	7666	0.07647	4841	0.07915	0	0	6789	0.06637	18229	0.2407	2693	0.05387	4005	0.5488	8711	0.106	9849	0.1537	0	0	6414	0.03582	18658	0.4727	131387	3.654	6970	0.02899	4363	0.08975	5741	0.4669	4570	0.05056	4366	0.05957	6127
Enterococcus mundtii	S	53346	16206	0.1431	0	0	0	0	1229	0.02734	1591	0.01068	1201	0.01198	0	0	0	0	0	0	0	0	0	0	0	0	1691	0.02059	3360	0.05243	0	0	16206	0.09051	0	0	0	0	0	0	0	0	1760	0.1431	0	0	0	0	0
Erysipelotrichaceae bacterium GAM147	S	2109692	21154	0.399	0	0	0	0	9266	0.2061	10652	0.07153	0	0	10730	0.1754	0	0	6462	0.06317	0	0	0	0	0	0	21154	0.2575	0	0	0	0	0	0	3078	0.07798	2509	0.06978	0	0	6402	0.1317	0	0	5168	0.05718	0	0	6408
Ethanoligenens harbinense	S	253239	7057	0.06917	1485	0.04127	3324	0.0355	0	0	1363	0.009152	0	0	1925	0.03147	0	0	4453	0.04353	1473	0.01945	1721	0.03443	0	0	1763	0.02146	0	0	0	0	0	0	0	0	0	0	0	0	0	0	0	0	2418	0.02675	3955	0.05396	2763
Eubacterium maltosivorans	S	2041044	17498	0.175	4417	0.1227	9443	0.1009	0	0	4175	0.02803	0	0	6437	0.1052	0	0	15420	0.1507	3476	0.0459	5342	0.1069	0	0	7785	0.09477	0	0	0	0	0	0	0	0	0	0	0	0	2356	0.04847	0	0	6422	0.07105	9940	0.1356	6901
Exiguobacterium antarcticum	S	132920	12560	1.021	0	0	0	0	0	0	0	0	0	0	0	0	0	0	0	0	0	0	0	0	0	0	0	0	0	0	0	0	0	0	0	0	0	0	0	0	0	0	12560	1.021	0	0	0	0	0
Exiguobacterium sibiricum	S	332410	15661	1.274	0	0	0	0	0	0	0	0	0	0	0	0	0	0	0	0	0	0	0	0	0	0	0	0	0	0	0	0	0	0	0	0	0	0	0	0	0	0	15661	1.274	0	0	0	0	0
Faecalibacterium prausnitzii	S	853	321320	3.404	30374	0.8441	79918	0.8535	4178	0.09293	64155	0.4308	2869	0.02862	69039	1.129	0	0	132028	1.291	35481	0.4685	37332	0.7468	3505	0.4803	88105	1.073	0	0	0	0	0	0	0	0	0	0	2365	0.009838	25547	0.5255	2277	0.1852	52623	0.5822	140759	1.92	128660
Faecalitalea cylindroides	S	39483	17100	0.8579	6381	0.1773	15656	0.1672	1385	0.0308	2750	0.01847	0	0	17100	0.2796	0	0	11939	0.1167	9497	0.1254	8485	0.1697	0	0	8569	0.1043	0	0	0	0	0	0	0	0	0	0	0	0	1555	0.03199	0	0	10667	0.118	9010	0.1229	7881
Flavonifractor plautii	S	292800	218840	2.145	19068	0.5299	26653	0.2847	1515	0.0337	5219	0.03504	0	0	29830	0.4877	0	0	62128	0.6073	17213	0.2273	16533	0.3307	1167	0.1599	14194	0.1728	0	0	0	0	0	0	0	0	0	0	0	0	5426	0.1116	0	0	26558	0.2938	69732	0.9514	27539
Flintibacter sp. KGMBnana164	S	2610895	150790	1.478	18802	0.5225	22429	0.2395	2108	0.04689	7854	0.05274	0	0	30238	0.4944	0	0	66250	0.6476	15320	0.2023	12312	0.2463	1238	0.1697	14795	0.1801	0	0	0	0	0	0	0	0	0	0	0	0	5752	0.1183	0	0	19974	0.221	53348	0.7279	22365
Geobacillus stearothermophilus	S	1422	5164	0.3253	0	0	0	0	2926	0.06508	0	0	0	0	0	0	0	0	0	0	0	0	0	0	0	0	0	0	0	0	0	0	0	0	0	0	0	0	0	0	0	0	0	0	0	0	0	0	0
Gottschalkia acidurici	S	1556	8891	0.2329	0	0	1294	0.01382	6923	0.154	6517	0.04376	0	0	2747	0.04491	1207	0.02861	1546	0.01511	1014	0.01339	0	0	0	0	6468	0.07874	1368	0.02134	1902	0.1631	1145	0.006395	1563	0.0396	1480	0.04116	0	0	3276	0.06739	0	0	0	0	1122	0.01531	2780
Hathewaya histolytica	S	1498	11477	0.214	0	0	0	0	9622	0.214	8557	0.05746	1284	0.01281	3680	0.06016	0	0	1465	0.01432	0	0	0	0	0	0	10093	0.1229	1691	0.02638	2175	0.1865	1781	0.009947	1310	0.03319	1486	0.04133	0	0	3855	0.0793	0	0	0	0	0	0	3919
Herbinix luporum	S	1679721	5388	0.0994	0	0	2490	0.02659	1821	0.0405	5079	0.0341	0	0	4607	0.07532	0	0	2299	0.02247	0	0	0	0	0	0	5388	0.06559	0	0	0	0	0	0	0	0	0	0	0	0	2681	0.05515	0	0	1572	0.01739	1439	0.01963	1929
Hungatella hathewayi	S	154046	11367	0.1114	3310	0.09198	7025	0.07503	0	0	1984	0.01332	0	0	4271	0.06983	0	0	8146	0.07963	2783	0.03675	3684	0.07369	0	0	5041	0.06137	0	0	0	0	0	0	0	0	0	0	0	0	1035	0.02129	0	0	4936	0.05461	5448	0.07433	4714
Intestinimonas butyriciproducens	S	1297617	107270	1.051	12140	0.3374	17310	0.1849	0	0	0	0	0	0	16486	0.2695	0	0	38477	0.3761	8956	0.1183	9190	0.1838	0	0	8147	0.09918	0	0	0	0	0	0	0	0	0	0	0	0	0	0	0	0	13384	0.1481	33147	0.4522	12597
Jeotgalibaca sp. H21T32	S	2496265	6182	0.09646	0	0	0	0	0	0	1241	0.008333	0	0	0	0	0	0	0	0	0	0	0	0	0	0	1938	0.02359	6182	0.09646	0	0	0	0	0	0	0	0	0	0	0	0	0	0	0	0	0	0	0
Jeotgalibaca sp. PTS2502	S	1903686	23755	0.3706	0	0	0	0	0	0	1119	0.007514	0	0	1174	0.01919	0	0	0	0	0	0	0	0	0	0	0	0	23755	0.3706	0	0	0	0	1653	0.04188	0	0	0	0	0	0	0	0	0	0	0	0	0
Lachnoanaerobaculum umeaense	S	617123	7519	0.0529	0	0	2079	0.0222	1324	0.02945	7519	0.05049	0	0	3138	0.0513	0	0	2275	0.02224	0	0	1244	0.02488	0	0	4106	0.04998	0	0	0	0	0	0	0	0	0	0	0	0	2167	0.04458	0	0	1493	0.01652	1401	0.01911	1900
Lachnoclostridium phocaeense	S	1871021	100930	1.437	32789	0.9112	68657	0.7333	2458	0.05467	6128	0.04115	2058	0.02053	87925	1.437	0	0	90028	0.8801	18142	0.2395	50403	1.008	0	0	58186	0.7083	0	0	0	0	0	0	0	0	0	0	0	0	6402	0.1317	0	0	100931	1.117	36400	0.4966	24042
Lachnoclostridium phytofermentans	S	66219	13526	0.196	0	0	1964	0.02098	4377	0.09735	11311	0.07595	0	0	9109	0.1489	0	0	1958	0.01914	1139	0.01504	0	0	0	0	13526	0.1647	1402	0.02188	0	0	1481	0.008271	0	0	0	0	0	0	5120	0.1053	0	0	1084	0.01199	1218	0.01662	2700
Lachnoclostridium sp. YL32	S	1834196	15198	0.2789	4587	0.1275	11895	0.127	0	0	3984	0.02675	0	0	7856	0.1284	0	0	13927	0.1361	5345	0.07057	6086	0.1217	0	0	11566	0.1408	0	0	0	0	0	0	0	0	0	0	0	0	2077	0.04273	0	0	8510	0.09415	8598	0.1173	7098
Lachnospiraceae bacterium	S	1898203	8456	0.1668	1693	0.04705	4265	0.04555	0	0	6207	0.04168	0	0	8412	0.1375	1163	0.02757	4067	0.03976	1648	0.02176	2434	0.04869	0	0	8456	0.1029	0	0	0	0	0	0	0	0	0	0	0	0	5817	0.1197	0	0	2732	0.03023	2499	0.0341	2704
Lachnospiraceae bacterium Choco86	S	2109690	13396	0.1631	3758	0.1044	11431	0.1221	0	0	2998	0.02013	0	0	8513	0.1392	0	0	11598	0.1134	3920	0.05176	6563	0.1313	0	0	13396	0.1631	0	0	0	0	0	0	0	0	0	0	0	0	4180	0.08599	0	0	7168	0.07931	5829	0.07953	6445
Lachnospiraceae bacterium GAM79	S	2109691	16816	0.167	4901	0.1362	13057	0.1395	0	0	3444	0.02313	0	0	7623	0.1246	0	0	15410	0.1506	5110	0.06747	6947	0.139	0	0	12089	0.1472	0	0	0	0	0	0	0	0	0	0	0	0	2518	0.0518	0	0	8079	0.08939	9856	0.1345	7465
Lachnospiraceae bacterium KGMB03038	S	2594789	41750	0.5272	10513	0.2921	28256	0.3018	0	0	3614	0.02427	0	0	16312	0.2667	0	0	28632	0.2799	10511	0.1388	17211	0.3443	0	0	22147	0.2696	0	0	0	0	0	0	0	0	0	0	0	0	3698	0.07607	0	0	17968	0.1988	18390	0.2509	13681
Lactobacillus acetotolerans	S	1600	68934	0.4811	1070	0.02973	0	0	3792	0.08434	33707	0.2263	18679	0.1863	1743	0.0285	5084	0.1205	0	0	15096	0.1993	0	0	1373	0.1882	14815	0.1804	0	0	1996	0.1711	3105	0.01734	6580	0.1667	11721	0.326	63636	0.2647	9895	0.2036	2787	0.2266	0	0	1533	0.02092	2055
Lactobacillus acidipiscis	S	89059	12121	0.9857	0	0	0	0	4699	0.1045	5153	0.0346	5877	0.05863	0	0	3069	0.07274	0	0	1210	0.01598	0	0	0	0	1144	0.01393	0	0	0	0	2684	0.01499	1252	0.03172	0	0	5058	0.02104	1093	0.02248	12121	0.9857	0	0	0	0	0
Lactobacillus acidophilus	S	1579	423420	2.695	6488	0.1803	2598	0.02775	16347	0.3636	183522	1.232	47803	0.4769	6954	0.1137	17627	0.4178	0	0	89539	1.182	2400	0.04801	8714	1.194	92175	1.122	0	0	13446	1.153	19145	0.1069	38886	0.9852	64300	1.788	326831	1.36	62393	1.283	7489	0.609	0	0	8731	0.1191	11157
Lactobacillus agilis	S	1601	4312200	17.94	0	0	0	0	9286	0.2065	11163	0.07496	33425	0.3334	117202	1.916	40864	0.9686	0	0	16776	0.2215	7073	0.1415	2411	0.3304	2219	0.02701	8235	0.1285	7623	0.6535	11055	0.06174	3598	0.09115	1593	0.04431	4312171	17.94	2882	0.05929	23043	1.874	0	0	0	0	5325
Lactobacillus allii	S	1847728	5833	0.09905	0	0	0	0	1068	0.02375	5191	0.03486	0	0	1248	0.0204	0	0	0	0	1513	0.01998	0	0	0	0	2085	0.02538	0	0	0	0	0	0	0	0	0	0	4355	0.01812	1115	0.02294	1218	0.09905	0	0	0	0	0
Lactobacillus amylolyticus	S	83683	154370	0.9826	2140	0.05947	0	0	6499	0.1445	58104	0.3902	15776	0.1574	2304	0.03767	9908	0.2348	0	0	31211	0.4121	0	0	3144	0.4309	30349	0.3695	0	0	3889	0.3334	6346	0.03544	11294	0.2861	18374	0.511	102534	0.4265	20836	0.4286	4641	0.3774	0	0	3266	0.04456	3994
Lactobacillus amylophilus	S	1603	5027	0.032	0	0	0	0	0	0	2220	0.01491	1148	0.01145	0	0	0	0	0	0	0	0	0	0	0	0	1273	0.0155	0	0	0	0	0	0	0	0	0	0	3458	0.01438	0	0	0	0	0	0	0	0	0
Lactobacillus amylovorus	S	1604	3538800	40.7	70829	1.968	63264	0.6757	127309	2.832	2317802	15.56	578106	5.767	49820	0.8145	420039	9.956	13651	0.1334	690897	9.122	28613	0.5724	99226	13.6	774368	9.427	1953	0.03047	130803	11.21	127987	0.7148	451276	11.43	1026140	28.54	3500735	14.56	637528	13.11	89745	7.298	14043	0.1554	114790	1.566	96389
Lactobacillus animalis	S	1605	5807	0.4722	0	0	0	0	2102	0.04675	2809	0.01886	2687	0.0268	0	0	1489	0.03529	0	0	0	0	0	0	0	0	0	0	0	0	0	0	1087	0.006071	0	0	0	0	5512	0.02293	0	0	5807	0.4722	0	0	0	0	0
Lactobacillus apis	S	303541	35046	0.2231	0	0	0	0	1753	0.03899	13479	0.09051	3441	0.03433	0	0	1457	0.03453	0	0	7284	0.09618	0	0	0	0	7296	0.08882	0	0	1113	0.09542	1550	0.008657	2939	0.07446	4069	0.1132	23747	0.09879	4279	0.08802	1202	0.09775	0	0	0	0	0
Lactobacillus backii	S	375175	7217	0.5869	0	0	0	0	2719	0.06048	3937	0.02644	4223	0.04213	0	0	2001	0.04743	0	0	1071	0.01414	0	0	0	0	1512	0.01841	0	0	0	0	1512	0.008445	0	0	0	0	3670	0.01527	0	0	7217	0.5869	0	0	0	0	0
Lactobacillus brevis	S	1580	5516	0.3844	0	0	0	0	1949	0.04335	5516	0.03704	3031	0.03024	0	0	2818	0.06679	0	0	1317	0.01739	0	0	0	0	1429	0.0174	0	0	0	0	0	0	0	0	1199	0.03335	4322	0.01798	0	0	4727	0.3844	0	0	0	0	0
Lactobacillus coryniformis	S	1610	5999	0.4533	0	0	0	0	1953	0.04344	4672	0.03137	2692	0.02685	0	0	2031	0.04814	0	0	1345	0.01776	0	0	0	0	1607	0.01956	0	0	0	0	1171	0.00654	0	0	0	0	4055	0.01687	0	0	5574	0.4533	0	0	0	0	0
Lactobacillus crispatus	S	47770	3387400	21.56	31112	0.8646	14465	0.1545	72425	1.611	588584	3.952	672606	6.71	160701	2.627	608476	14.42	3225	0.03153	430569	5.685	11918	0.2384	53009	7.264	400468	4.875	6187	0.09654	56208	4.819	85928	0.4799	131438	3.33	173527	4.826	2146301	8.928	332736	6.845	77935	6.338	7439	0.0823	51669	0.7049	38008
Lactobacillus crustorum	S	392416	5678	0.1586	0	0	0	0	1306	0.02905	3173	0.02131	3043	0.03036	0	0	0	0	0	0	1187	0.01567	0	0	0	0	1814	0.02208	0	0	0	0	0	0	0	0	0	0	5678	0.02362	0	0	1950	0.1586	0	0	0	0	0
Lactobacillus delbrueckii	S	1584	557480	8.383	80642	2.241	31678	0.3383	178511	3.97	28748	0.193	396010	3.95	61746	1.009	85612	2.029	2845	0.02781	46689	0.6165	9261	0.1853	2060	0.2823	8457	0.103	1663	0.02595	7785	0.6674	258776	1.445	178934	4.533	4318	0.1201	403740	1.68	7840	0.1613	4632	0.3767	1773	0.01962	27364	0.3733	4165
Lactobacillus dextrinicus	S	51664	6889	0.2354	0	0	0	0	1255	0.02791	3634	0.0244	1967	0.01962	0	0	1266	0.03001	0	0	1538	0.02031	0	0	0	0	1586	0.01931	0	0	0	0	0	0	0	0	0	0	4445	0.01849	1072	0.02205	2895	0.2354	0	0	0	0	0
Lactobacillus fermentum	S	1613	54270	0.7225	0	0	1990	0.02125	9852	0.2191	52396	0.3518	20423	0.2037	5374	0.08786	24897	0.5901	0	0	9680	0.1278	0	0	1815	0.2487	7295	0.08881	0	0	1419	0.1217	2484	0.01387	7767	0.1968	9641	0.2681	54270	0.2258	5601	0.1152	8885	0.7225	0	0	2243	0.0306	0
Lactobacillus frumenti	S	104955	44387	0.5448	0	0	0	0	6932	0.1542	44387	0.2981	7879	0.0786	0	0	7679	0.182	0	0	5938	0.0784	0	0	0	0	3854	0.04692	0	0	0	0	1581	0.00883	5139	0.1302	8735	0.2429	14301	0.05949	2852	0.05867	6699	0.5448	0	0	0	0	0
Lactobacillus gallinarum	S	52242	476070	3.03	7585	0.2108	2070	0.02211	19986	0.4445	191100	1.283	49270	0.4915	8361	0.1367	5568	0.132	0	0	115600	1.526	2898	0.05797	8928	1.224	111506	1.357	0	0	15421	1.322	24280	0.1356	41930	1.062	58674	1.632	374571	1.558	70308	1.446	7789	0.6334	0	0	9051	0.1235	13386
Lactobacillus gasseri	S	1596	82178	0.523	0	0	0	0	4541	0.101	31840	0.2138	12162	0.1213	3545	0.05796	7642	0.1811	0	0	18212	0.2405	0	0	0	0	16473	0.2005	0	0	2403	0.206	4707	0.02629	6785	0.1719	9044	0.2515	68577	0.2853	11039	0.2271	5780	0.47	0	0	2466	0.03364	2823
Lactobacillus helsingborgensis	S	1218494	6624	0.04216	0	0	0	0	0	0	2631	0.01767	0	0	0	0	0	0	0	0	1292	0.01706	0	0	0	0	1496	0.01821	0	0	0	0	0	0	0	0	0	0	4061	0.01689	0	0	0	0	0	0	0	0	0
Lactobacillus helveticus	S	1587	2959900	18.84	48990	1.361	12790	0.1366	125695	2.796	1207781	8.11	322118	3.213	51671	0.8448	33337	0.7902	4431	0.04332	718366	9.485	18239	0.3648	56740	7.776	688247	8.378	0	0	99263	8.51	155374	0.8678	266692	6.757	376796	10.48	2335186	9.714	436240	8.974	50511	4.108	6027	0.06668	57473	0.7841	84506
Lactobacillus hordei	S	468911	5412	0.4401	0	0	0	0	2273	0.05056	3137	0.02106	2208	0.02203	0	0	1286	0.03048	0	0	0	0	0	0	0	0	1820	0.02216	0	0	0	0	1280	0.007149	0	0	0	0	3392	0.01411	0	0	5412	0.4401	0	0	0	0	0
Lactobacillus jensenii	S	109790	68899	0.4385	1188	0.03301	0	0	4215	0.09375	28669	0.1925	8733	0.08712	1758	0.02874	4861	0.1152	0	0	14507	0.1915	0	0	1256	0.1721	14849	0.1808	0	0	2027	0.1738	3503	0.01956	5434	0.1377	8588	0.2389	48534	0.2019	9783	0.2012	4506	0.3664	0	0	1731	0.02362	2172
Lactobacillus johnsonii	S	33959	2821900	11.74	34187	0.95	7099	0.07582	32638	0.7259	305157	2.049	565304	5.639	318008	5.199	244117	5.786	2284	0.02233	265348	3.504	16860	0.3373	45489	6.234	199116	2.424	5954	0.0929	60598	5.195	91237	0.5096	133151	3.373	55689	1.549	2821860	11.74	145965	3.003	27177	2.21	5515	0.06102	65733	0.8968	25656
Lactobacillus kefiranofaciens	S	267818	348480	2.218	5249	0.1459	1794	0.01916	13665	0.3039	141963	0.9533	43356	0.4325	6333	0.1035	10566	0.2504	0	0	79484	1.049	1959	0.03919	6498	0.8905	75601	0.9203	0	0	10952	0.9389	16071	0.08976	29505	0.7475	45158	1.256	275570	1.146	49614	1.021	5527	0.4495	0	0	6789	0.09263	9326
Lactobacillus kullabergensis	S	1218493	19081	0.1214	0	0	0	0	0	0	7983	0.0536	2528	0.02522	0	0	1156	0.0274	0	0	4310	0.05691	0	0	0	0	4511	0.05492	0	0	0	0	0	0	1774	0.04494	2510	0.06981	14446	0.06009	2892	0.05949	1038	0.08441	0	0	0	0	0
Lactobacillus mucosae	S	97478	91304	0.7631	1661	0.04616	3195	0.03412	21521	0.4787	91304	0.6131	29539	0.2947	3956	0.06468	8459	0.2005	0	0	13680	0.1806	0	0	2286	0.3133	16196	0.1972	0	0	7153	0.6132	4504	0.02516	22663	0.5742	6233	0.1734	48789	0.203	12659	0.2604	4599	0.374	0	0	6844	0.09338	1169
Lactobacillus murinus	S	1622	13121	0.379	0	0	0	0	1553	0.03454	2917	0.01959	4409	0.04398	0	0	2064	0.04892	0	0	0	0	0	0	0	0	0	0	0	0	0	0	0	0	0	0	0	0	13121	0.05458	0	0	4661	0.379	0	0	0	0	0
Lactobacillus nagelii	S	82688	6534	0.5313	0	0	0	0	2483	0.05523	3399	0.02282	3664	0.03655	0	0	1503	0.03563	0	0	1077	0.01422	0	0	0	0	2044	0.02488	0	0	0	0	1250	0.006981	0	0	0	0	6258	0.02603	0	0	6534	0.5313	0	0	0	0	0
Lactobacillus paracollinoides	S	240427	5718	0.465	0	0	0	0	1830	0.0407	4269	0.02867	2681	0.02674	0	0	2275	0.05392	0	0	0	0	0	0	0	0	0	0	0	0	0	0	0	0	0	0	0	0	3322	0.01382	0	0	5718	0.465	0	0	0	0	0
Lactobacillus paragasseri	S	2107999	22950	0.1289	0	0	0	0	0	0	6763	0.04541	5100	0.05088	0	0	2191	0.05193	0	0	4040	0.05334	0	0	0	0	4397	0.05353	0	0	0	0	0	0	0	0	0	0	22950	0.09547	2661	0.05474	0	0	0	0	0	0	0
Lactobacillus paralimentarius	S	83526	5798	0.1395	0	0	0	0	0	0	3470	0.0233	1446	0.01442	0	0	0	0	0	0	1157	0.01528	0	0	0	0	1901	0.02314	0	0	0	0	0	0	0	0	0	0	4333	0.01802	1091	0.02244	1716	0.1395	0	0	0	0	0
Lactobacillus paraplantarum	S	60520	5054	0.2525	0	0	0	0	0	0	3474	0.02333	1363	0.0136	0	0	0	0	0	0	1249	0.01649	0	0	0	0	1163	0.01416	0	0	0	0	0	0	0	0	0	0	3679	0.0153	0	0	3105	0.2525	0	0	0	0	0
Lactobacillus pentosus	S	1589	7462	0.6068	0	0	1160	0.01239	2658	0.05912	6027	0.04047	3276	0.03268	0	0	3191	0.07564	0	0	1346	0.01777	0	0	0	0	1455	0.01771	0	0	0	0	1178	0.006579	1187	0.03007	1129	0.0314	4775	0.01986	1089	0.0224	7462	0.6068	0	0	0	0	0
Lactobacillus plantarum	S	1590	18796	0.9866	0	0	0	0	6688	0.1488	15934	0.107	11513	0.1148	0	0	4841	0.1147	0	0	4693	0.06197	0	0	0	0	4796	0.05838	0	0	0	0	3877	0.02165	2441	0.06184	2850	0.07927	18796	0.07819	3294	0.06776	12132	0.9866	0	0	0	0	0
Lactobacillus pontis	S	35787	206730	4.311	2176	0.06047	1866	0.01993	35697	0.794	206731	1.388	45224	0.4511	4455	0.07283	22318	0.529	0	0	44533	0.588	2094	0.04189	6208	0.8508	17661	0.215	0	0	3499	0.3	2638	0.01473	26867	0.6807	33810	0.9403	69952	0.291	13145	0.2704	9717	0.7902	0	0	7041	0.09606	1559
Lactobacillus reuteri	S	1598	994870	8.244	13715	0.3811	12254	0.1309	160186	3.563	994874	6.68	604200	6.027	92347	1.51	260419	6.173	3458	0.0338	198849	2.626	15214	0.3043	33870	4.642	187759	2.286	2478	0.03866	33895	2.906	24103	0.1346	107004	2.711	78482	2.183	734081	3.054	149421	3.074	101381	8.244	4856	0.05373	28287	0.3859	9674
Lactobacillus rossiae	S	231049	5561	0.4522	0	0	0	0	1359	0.03023	2822	0.01895	2047	0.02042	0	0	1659	0.03932	0	0	0	0	0	0	0	0	0	0	0	0	0	0	0	0	0	0	0	0	1967	0.008183	0	0	5561	0.4522	0	0	0	0	0
Lactobacillus ruminis	S	1623	11137	0.9057	0	0	0	0	3372	0.075	4051	0.0272	4870	0.04858	0	0	2554	0.06054	0	0	1153	0.01522	0	0	0	0	1304	0.01587	0	0	0	0	1790	0.009997	1056	0.02675	0	0	4137	0.01721	1047	0.02154	11137	0.9057	0	0	0	0	0
Lactobacillus sakei	S	1599	6236	0.4875	0	0	0	0	2723	0.06056	4102	0.02754	3035	0.03028	0	0	2251	0.05335	0	0	1295	0.0171	0	0	0	0	1617	0.01968	0	0	0	0	1263	0.007054	0	0	0	0	5192	0.0216	1163	0.02392	5995	0.4875	0	0	0	0	1204
Lactobacillus salivarius	S	1624	5564200	55.51	67132	1.866	10392	0.111	45619	1.015	48246	0.324	5564188	55.51	294971	4.822	785451	18.62	6965	0.06809	226782	2.994	61173	1.224	59154	8.107	33789	0.4113	33422	0.5215	53086	4.551	62307	0.348	45076	1.142	10190	0.2834	3751959	15.61	33376	0.6866	123456	10.04	18280	0.2022	6555	0.08943	43162
Lactobacillus sp. wkB8	S	1545702	9528	0.06064	0	0	0	0	0	0	3776	0.02536	0	0	0	0	0	0	0	0	2326	0.03071	0	0	0	0	2375	0.02891	0	0	0	0	0	0	0	0	1200	0.03338	6390	0.02658	1379	0.02837	0	0	0	0	0	0	0
Lactobacillus vaginalis	S	1633	734630	4.933	5253	0.146	6325	0.06755	76333	1.698	734633	4.933	74509	0.7433	12253	0.2003	71389	1.692	3244	0.03171	76783	1.014	6505	0.1301	16366	2.243	84580	1.03	0	0	9276	0.7952	7632	0.04262	44591	1.13	90810	2.526	436430	1.816	100746	2.072	21574	1.754	4507	0.04987	18066	0.2465	6633
Lactobacillus zymae	S	267363	5443	0.2884	0	0	0	0	1325	0.02947	4555	0.03059	2168	0.02163	0	0	2570	0.06092	0	0	1194	0.01577	0	0	0	0	0	0	0	0	0	0	0	0	0	0	0	0	4677	0.01946	0	0	3547	0.2884	0	0	0	0	0
Listeria ivanovii	S	1638	5912	0.0514	0	0	0	0	0	0	5912	0.0397	0	0	3144	0.0514	0	0	0	0	0	0	0	0	0	0	2055	0.02502	0	0	0	0	0	0	0	0	0	0	0	0	0	0	0	0	0	0	0	0	0
Longibaculum sp. KGMB06250	S	2584943	22871	0.2678	0	0	0	0	0	0	0	0	0	0	12744	0.2084	0	0	0	0	0	0	0	0	0	0	22001	0.2678	0	0	0	0	0	0	0	0	0	0	0	0	0	0	0	0	0	0	0	0	0
Lysinibacillus fusiformis	S	28031	5489	0.08565	0	0	0	0	0	0	0	0	0	0	0	0	0	0	0	0	0	0	0	0	0	0	0	0	5489	0.08565	0	0	0	0	0	0	0	0	0	0	0	0	0	0	0	0	0	0	0
Lysinibacillus sp. 2017	S	2169540	11311	0.1765	0	0	0	0	2366	0.05262	4384	0.02944	0	0	2627	0.04295	0	0	0	0	0	0	0	0	0	0	2629	0.032	11311	0.1765	0	0	3053	0.01705	3138	0.0795	0	0	0	0	1647	0.03388	0	0	0	0	0	0	0
Lysinibacillus sp. YS11	S	2072025	15532	0.2423	0	0	0	0	1832	0.04075	3419	0.02296	0	0	2600	0.04251	0	0	0	0	0	0	0	0	0	0	1278	0.01556	15532	0.2423	0	0	6009	0.03356	0	0	0	0	0	0	2361	0.04857	2886	0.2347	0	0	0	0	0
Lysinibacillus sphaericus	S	1421	24761	0.5218	0	0	0	0	5859	0.1303	10230	0.06869	0	0	7786	0.1273	0	0	0	0	0	0	0	0	0	0	5155	0.06276	24761	0.3863	0	0	13531	0.07557	0	0	0	0	0	0	6750	0.1389	6417	0.5218	0	0	0	0	2351
Lysinibacillus varians	S	1145276	12837	0.6499	0	0	0	0	0	0	0	0	0	0	0	0	0	0	0	0	0	0	0	0	0	0	0	0	12837	0.2003	0	0	0	0	0	0	0	0	0	0	0	0	7992	0.6499	0	0	0	0	0
Megamonas hypermegale	S	158847	921060	11.21	64261	1.786	109706	1.172	11700	0.2602	3840	0.02578	0	0	59817	0.9779	0	0	94643	0.9252	131759	1.74	19392	0.3879	2597	0.3559	921063	11.21	0	0	0	0	0	0	0	0	1040	0.02893	1935	0.008049	13437	0.2764	1198	0.09742	26197	0.2898	192801	2.63	296209
Megasphaera elsdenii	S	907	6097	0.07003	1415	0.03932	3431	0.03664	0	0	0	0	0	0	1564	0.02557	0	0	5070	0.04956	1436	0.01896	2020	0.04041	0	0	1540	0.01875	0	0	0	0	0	0	0	0	0	0	0	0	0	0	0	0	3722	0.04118	3351	0.04572	4382
Megasphaera stantonii	S	2144175	507040	5.824	54553	1.516	77328	0.8259	0	0	1832	0.0123	0	0	59280	0.9692	0	0	277935	2.717	38870	0.5132	61972	1.24	1754	0.2404	125643	1.53	0	0	0	0	0	0	0	0	0	0	0	0	4006	0.08241	0	0	234260	2.592	195295	2.665	241850
Monoglobus pectinilyticus	S	1981510	5796	0.05666	1694	0.04707	4249	0.04538	0	0	1284	0.008622	0	0	1698	0.02776	0	0	5796	0.05666	1498	0.01978	1852	0.03705	0	0	3277	0.03989	0	0	0	0	0	0	0	0	0	0	0	0	0	0	0	0	2360	0.02611	3140	0.04284	2838
Mordavella sp. Marseille-P3756	S	2086584	52509	0.842	19441	0.5402	48070	0.5134	0	0	3375	0.02266	0	0	19503	0.3189	0	0	40994	0.4007	13839	0.1827	25789	0.5159	0	0	31023	0.3777	0	0	0	0	0	0	0	0	0	0	0	0	5725	0.1178	0	0	31802	0.3519	26780	0.3654	20697
Oscillibacter sp. PEA192	S	2109687	132480	1.299	17598	0.489	14770	0.1577	0	0	0	0	0	0	9347	0.1528	0	0	87507	0.8554	13005	0.1717	13389	0.2678	0	0	6070	0.07389	0	0	0	0	0	0	0	0	0	0	0	0	0	0	0	0	15606	0.1727	50139	0.6841	18241
Oscillibacter valericigenes	S	351091	43446	0.4258	5543	0.154	6535	0.06979	0	0	5016	0.03368	0	0	5053	0.08261	0	0	25005	0.2444	4787	0.06321	4587	0.09176	0	0	4260	0.05186	0	0	0	0	0	0	0	0	0	0	0	0	3464	0.07126	0	0	6140	0.06793	16482	0.2249	6939
Paenibacillus odorifer	S	189426	8797	0.1605	0	0	0	0	2573	0.05723	2836	0.01904	0	0	0	0	0	0	0	0	0	0	0	0	0	0	1413	0.0172	8320	0.1298	0	0	8797	0.04913	3511	0.08895	0	0	0	0	0	0	0	0	0	0	0	0	0
Paenibacillus polymyxa	S	1406	18860	0.2943	0	0	8645	0.09233	8370	0.1862	5247	0.03523	0	0	5334	0.08721	0	0	9750	0.09531	10069	0.1329	0	0	0	0	7447	0.09066	18860	0.2943	0	0	14563	0.08133	0	0	0	0	0	0	0	0	0	0	7411	0.08199	6854	0.09351	7672
Paenibacillus sp. FSL H7-0737	S	1536775	6998	0.1201	0	0	0	0	2352	0.05231	2059	0.01383	0	0	0	0	0	0	0	0	0	0	0	0	0	0	0	0	6998	0.1092	0	0	6776	0.03784	2080	0.0527	0	0	0	0	0	0	0	0	0	0	0	0	0
Paenibacillus sp. FSL R5-0345	S	1536770	7325	0.1493	0	0	0	0	2112	0.04697	1488	0.009992	0	0	0	0	0	0	0	0	0	0	0	0	0	0	0	0	7325	0.1143	0	0	7163	0.04001	2493	0.06316	0	0	0	0	0	0	0	0	0	0	0	0	0
Paenibacillus sp. IHB B 3084	S	867076	5069	0.04224	0	0	0	0	0	0	1264	0.008488	0	0	0	0	0	0	0	0	0	0	0	0	0	0	0	0	0	0	0	0	0	0	0	0	0	0	0	0	0	0	0	0	0	0	0	0	0
Paeniclostridium sordellii	S	1505	114660	5.915	0	0	2071	0.02212	114655	2.55	54327	0.3648	15944	0.159	8566	0.14	2837	0.06724	2001	0.01956	12782	0.1688	0	0	0	0	63203	0.7694	13704	0.2138	52623	4.511	24144	0.1348	42221	1.07	44636	1.241	3052	0.0127	27334	0.5623	7665	0.6233	1169	0.01293	4079	0.05565	17651
Paraclostridium bifermentans	S	1490	111790	5.82	0	0	1529	0.01633	111792	2.486	51231	0.344	15007	0.1497	7324	0.1197	2855	0.06767	1701	0.01663	12255	0.1618	0	0	0	0	57380	0.6985	12877	0.2009	50177	4.302	23506	0.1313	42965	1.088	43857	1.22	2551	0.01061	25171	0.5178	7149	0.5814	1104	0.01221	3849	0.05251	16933
Pediococcus acidilactici	S	1254	6018	0.4894	0	0	0	0	2865	0.06372	4855	0.0326	4494	0.04483	0	0	2748	0.06514	0	0	0	0	0	0	0	0	1230	0.01497	0	0	0	0	1727	0.009645	0	0	0	0	3714	0.01545	0	0	6018	0.4894	0	0	0	0	0
Phascolarctobacterium faecium	S	33025	18876	0.1845	0	0	0	0	0	0	0	0	0	0	0	0	0	0	18876	0.1845	0	0	0	0	0	0	0	0	0	0	0	0	0	0	0	0	0	0	0	0	0	0	0	0	0	0	0	0	8273
Phascolarctobacterium succinatutens	S	626940	16516	0.1679	0	0	0	0	0	0	0	0	0	0	0	0	0	0	16516	0.1615	0	0	0	0	0	0	0	0	0	0	0	0	0	0	0	0	0	0	0	0	0	0	0	0	0	0	0	0	9033
Psychrobacillus sp. AK 1817	S	2303505	12652	0.1974	0	0	0	0	1515	0.0337	1232	0.008273	0	0	0	0	0	0	0	0	0	0	0	0	0	0	1597	0.01944	12652	0.1974	0	0	9334	0.05213	0	0	0	0	0	0	0	0	0	0	0	0	0	0	0
Psychrobacillus sp. PB01	S	2283160	20616	0.3217	0	0	0	0	1348	0.02998	0	0	0	0	0	0	0	0	0	0	0	0	0	0	0	0	1788	0.02177	20616	0.3217	0	0	15319	0.08556	0	0	0	0	0	0	2044	0.04205	0	0	0	0	0	0	0
Roseburia hominis	S	301301	16297	0.2164	4759	0.1322	13020	0.1391	0	0	6016	0.0404	0	0	7644	0.125	0	0	16297	0.1593	4764	0.0629	7273	0.1455	0	0	12097	0.1473	0	0	0	0	0	0	0	0	0	0	0	0	3470	0.07138	0	0	9551	0.1057	9690	0.1322	8059
Roseburia intestinalis	S	166486	11103	0.1515	3077	0.08551	7446	0.07952	0	0	5775	0.03878	0	0	7821	0.1279	3018	0.07153	8136	0.07953	3238	0.04275	4455	0.08912	0	0	11103	0.1352	0	0	0	0	0	0	0	0	0	0	0	0	4061	0.08354	0	0	5509	0.06095	4883	0.06662	4680
Ruminococcus champanellensis	S	1161942	9212	0.09029	2080	0.0578	4526	0.04834	0	0	2546	0.0171	0	0	3308	0.05408	0	0	6125	0.05988	1967	0.02597	2375	0.04751	0	0	3502	0.04263	0	0	0	0	0	0	0	0	0	0	0	0	1356	0.02789	0	0	3070	0.03397	5248	0.0716	3439
Solibacillus silvestris	S	76853	15810	0.2467	0	0	0	0	1808	0.04021	2125	0.01427	0	0	1953	0.03193	0	0	0	0	0	0	0	0	0	0	1635	0.0199	15810	0.2467	0	0	10564	0.059	1793	0.04542	0	0	0	0	1858	0.03822	0	0	0	0	0	0	0
Solibacillus sp. R5-41	S	2048654	95517	1.49	0	0	0	0	2003	0.04455	3332	0.02237	0	0	2497	0.04082	0	0	0	0	0	0	0	0	0	0	2392	0.02912	95517	1.49	0	0	5495	0.03069	0	0	0	0	0	0	2023	0.04162	0	0	0	0	0	0	0
Sporanaerobacter sp. JN28	S	2507161	5579	0.04649	0	0	1418	0.01514	2050	0.0456	2937	0.01972	0	0	1890	0.0309	0	0	1292	0.01263	0	0	0	0	0	0	2882	0.03508	0	0	0	0	0	0	0	0	0	0	0	0	1486	0.03057	0	0	0	0	0	0	1691
Sporosarcina psychrophila	S	1476	9930	0.1549	0	0	0	0	0	0	0	0	0	0	0	0	0	0	0	0	0	0	0	0	0	0	0	0	9930	0.1549	0	0	1864	0.01041	0	0	0	0	0	0	0	0	0	0	0	0	0	0	0
Staphylococcus aureus	S	1280	14424	0.4922	0	0	11284	0.1205	7576	0.1685	8348	0.05606	6610	0.06594	7885	0.1289	0	0	11095	0.1085	0	0	0	0	0	0	10299	0.1254	14424	0.2251	0	0	0	0	0	0	0	0	0	0	6562	0.135	6053	0.4922	10707	0.1185	6969	0.09508	8994
Staphylococcus pasteuri	S	45972	7849	0.09555	0	0	0	0	1919	0.04268	0	0	0	0	0	0	0	0	0	0	0	0	0	0	0	0	7849	0.09555	0	0	0	0	0	0	0	0	0	0	0	0	0	0	0	0	0	0	0	0	0
Staphylococcus warneri	S	1292	5044	0.04203	0	0	0	0	0	0	0	0	0	0	0	0	0	0	0	0	0	0	0	0	0	0	0	0	0	0	0	0	0	0	0	0	0	0	0	0	0	0	0	0	0	0	0	0	0
Streptococcus cristatus	S	45634	7886	0.07867	0	0	0	0	0	0	0	0	7886	0.07867	0	0	0	0	0	0	0	0	0	0	0	0	0	0	3836	0.05985	0	0	0	0	0	0	0	0	0	0	0	0	0	0	0	0	0	0	0
Streptococcus equinus	S	1335	5085	0.1785	0	0	0	0	0	0	5022	0.03372	0	0	0	0	0	0	0	0	0	0	0	0	0	0	0	0	0	0	0	0	0	0	0	0	0	0	0	0	0	0	0	0	0	0	0	0	0
Streptococcus gallolyticus	S	315405	7081	0.2486	0	0	0	0	0	0	0	0	0	0	0	0	0	0	0	0	5856	0.07732	0	0	0	0	0	0	0	0	0	0	0	0	0	0	0	0	1970	0.008195	0	0	0	0	0	0	0	0	0
Streptococcus infantarius	S	102684	16487	0.5788	0	0	0	0	0	0	0	0	0	0	0	0	0	0	0	0	0	0	0	0	0	0	0	0	0	0	0	0	0	0	0	0	0	0	13777	0.05731	0	0	0	0	0	0	0	0	0
Streptococcus lutetiensis	S	150055	23371	0.4305	0	0	0	0	0	0	0	0	0	0	0	0	0	0	0	0	0	0	0	0	0	0	0	0	0	0	0	0	0	0	0	0	0	0	0	0	0	0	0	0	0	0	0	0	0
Streptococcus oralis	S	1303	8644	0.05502	0	0	0	0	0	0	0	0	4550	0.04539	0	0	0	0	0	0	0	0	0	0	0	0	0	0	0	0	0	0	0	0	0	0	0	0	0	0	0	0	0	0	0	0	0	0	0
Streptococcus pneumoniae	S	1313	8371	0.08205	0	0	5866	0.06265	0	0	5259	0.03531	0	0	0	0	0	0	6376	0.06233	4090	0.054	0	0	0	0	5105	0.06215	0	0	0	0	0	0	0	0	0	0	2783	0.01158	0	0	0	0	0	0	0	0	0
Streptococcus suis	S	1307	22512	1.012	4338	0.1205	8208	0.08766	22512	0.5007	13887	0.09325	0	0	9610	0.1571	6226	0.1476	10332	0.101	3756	0.04959	5953	0.1191	0	0	9512	0.1158	5000	0.07802	0	0	0	0	6653	0.1686	6321	0.1758	1898	0.007896	8507	0.175	9464	0.7696	8659	0.0958	8659	0.1181	12890
Thermoanaerobacter ethanolicus	S	1757	7383	0.06152	0	0	0	0	0	0	5872	0.03943	0	0	0	0	0	0	0	0	0	0	0	0	0	0	0	0	0	0	0	0	0	0	0	0	0	0	0	0	0	0	0	0	0	0	0	0	0
Turicibacter sp. H121	S	1712675	269630	5.997	0	0	1998	0.02134	269634	5.997	8328	0.05592	2354	0.02348	3545	0.05796	2518	0.05968	1716	0.01677	4078	0.05385	0	0	0	0	9119	0.111	5249	0.0819	2692	0.2308	16722	0.09339	24615	0.6236	43301	1.204	0	0	12053	0.2479	1712	0.1392	1424	0.01576	2247	0.03066	12518
Mycoplasma canadense	S	29554	5645	0.05631	0	0	0	0	0	0	0	0	5645	0.05631	0	0	0	0	0	0	0	0	0	0	0	0	0	0	0	0	0	0	0	0	0	0	0	0	0	0	0	0	0	0	0	0	0	0	0
Thermodesulfobacterium geofontis	S	1295609	6272	0.05226	0	0	0	0	0	0	2347	0.01576	0	0	1028	0.01681	1035	0.02453	0	0	0	0	0	0	0	0	0	0	0	0	0	0	0	0	0	0	0	0	1067	0.004439	0	0	0	0	0	0	0	0	0
Eukarya
Plasmodium chabaudi	S	5825	5993	0.07806	0	0	1334	0.01425	2884	0.06415	4619	0.03102	0	0	2030	0.03319	0	0	1644	0.01607	1182	0.01561	0	0	0	0	2934	0.03572	0	0	0	0	0	0	0	0	0	0	0	0	1834	0.03773	0	0	1081	0.01196	0	0	1993
Plasmodium malariae	S	5858	5209	0.1207	0	0	2447	0.02613	5209	0.1159	3975	0.02669	0	0	2721	0.04449	1333	0.0316	2639	0.0258	2072	0.02736	1261	0.02522	0	0	4433	0.05397	1958	0.03055	1317	0.1129	1415	0.007903	1695	0.04294	1374	0.03821	0	0	2398	0.04933	0	0	1711	0.01893	1597	0.02179	2543
Plasmodium reichenowi	S	5854	6538	0.05448	0	0	0	0	2177	0.04842	3141	0.02109	0	0	3224	0.05271	0	0	0	0	0	0	0	0	0	0	2997	0.03648	0	0	0	0	0	0	0	0	0	0	0	0	0	0	0	0	0	0	0	0	0
Plasmodium relictum	S	85471	5777	0.1245	0	0	1762	0.01882	4448	0.09893	3453	0.02319	0	0	3144	0.0514	0	0	1987	0.01942	1598	0.0211	0	0	0	0	4382	0.05334	1635	0.02551	0	0	1252	0.006992	1823	0.04618	1237	0.0344	0	0	2934	0.06036	0	0	1269	0.01404	1233	0.01682	2640
Plasmodium sp. gorilla clade G2	S	880535	5573	0.0589	0	0	0	0	2648	0.0589	2567	0.01724	0	0	2749	0.04494	0	0	0	0	0	0	0	0	0	0	1746	0.02126	0	0	0	0	0	0	0	0	0	0	0	0	0	0	0	0	0	0	0	0	0
Candida albicans	S	5476	7315	0.1734	0	0	0	0	1622	0.03608	1501	0.01008	0	0	0	0	7315	0.1734	0	0	1136	0.015	0	0	0	0	1207	0.01469	0	0	0	0	0	0	0	0	0	0	1107	0.004605	0	0	0	0	0	0	0	0	0
Viruses
Erwinia virus Asesino	S	2169882	9690	0.05243	0	0	0	0	0	0	0	0	0	0	0	0	0	0	0	0	0	0	0	0	0	0	0	0	0	0	0	0	0	0	0	0	0	0	0	0	0	0	0	0	0	0	0	0	0
Erwinia virus EaH2	S	2169883	7974	0.04314	0	0	0	0	0	0	0	0	0	0	0	0	0	0	0	0	0	0	0	0	0	0	0	0	0	0	0	0	0	0	0	0	0	0	0	0	0	0	0	0	0	0	0	0	0
Escherichia virus CVM10	S	1918726	30439	0.1647	0	0	0	0	0	0	0	0	0	0	0	0	0	0	0	0	0	0	0	0	0	0	0	0	0	0	0	0	0	0	0	0	0	0	0	0	0	0	0	0	0	0	0	0	0
Escherichia virus ECOO78	S	2560443	10904	0.059	0	0	0	0	0	0	0	0	0	0	0	0	0	0	0	0	0	0	0	0	0	0	0	0	0	0	0	0	0	0	0	0	0	0	0	0	0	0	0	0	0	0	0	0	0
Escherichia virus ep3	S	1918727	11039	0.05973	0	0	0	0	0	0	0	0	0	0	0	0	0	0	0	0	0	0	0	0	0	0	0	0	0	0	0	0	0	0	0	0	0	0	0	0	0	0	0	0	0	0	0	0	0
Salmonella virus SP116	S	2560733	9723	0.0543	0	0	0	0	0	0	0	0	0	0	0	0	0	0	0	0	0	0	0	0	0	0	0	0	0	0	0	0	9723	0.0543	0	0	0	0	0	0	0	0	0	0	0	0	0	0	0
Salmonella virus SPN3US	S	1984796	8451	0.04573	0	0	0	0	0	0	0	0	0	0	0	0	0	0	0	0	0	0	0	0	0	0	0	0	0	0	0	0	0	0	0	0	0	0	0	0	0	0	0	0	0	0	0	0	0
Escherichia virus C40	S	1914204	8449	0.2197	0	0	0	0	0	0	0	0	0	0	0	0	0	0	0	0	0	0	0	0	0	0	0	0	0	0	0	0	0	0	0	0	0	0	0	0	0	0	0	0	0	0	0	0	0
Escherichia virus CF2	S	2560441	7555	0.1965	0	0	0	0	0	0	0	0	0	0	0	0	0	0	0	0	0	0	0	0	0	0	0	0	0	0	0	0	0	0	0	0	0	0	0	0	0	0	0	0	0	0	0	0	0
Escherichia virus E112	S	1914201	8519	0.2215	0	0	0	0	0	0	0	0	0	0	0	0	0	0	0	0	0	0	0	0	0	0	0	0	0	0	0	0	0	0	0	0	0	0	0	0	0	0	0	0	0	0	0	0	0
Escherichia virus ECD7	S	2560442	49046	0.2654	0	0	0	0	0	0	0	0	0	0	0	0	0	0	0	0	5445	0.07189	0	0	0	0	0	0	0	0	0	0	0	0	0	0	2269	0.06311	0	0	0	0	0	0	0	0	0	0	0
Escherichia virus GEC3S	S	2560444	22472	0.1216	0	0	0	0	0	0	0	0	0	0	0	0	0	0	0	0	2634	0.03478	0	0	0	0	0	0	0	0	0	0	0	0	0	0	0	0	0	0	0	0	0	0	0	0	0	0	0
Escherichia virus HY03	S	2560446	9462	0.2461	0	0	0	0	0	0	0	0	0	0	0	0	0	0	0	0	0	0	0	0	0	0	0	0	0	0	0	0	0	0	0	0	0	0	0	0	0	0	0	0	0	0	0	0	0
Escherichia virus JSE	S	1980959	51823	0.2804	0	0	0	0	0	0	0	0	0	0	0	0	0	0	0	0	5877	0.0776	0	0	0	0	0	0	0	0	0	0	0	0	0	0	2624	0.07298	0	0	0	0	0	0	0	0	0	0	2142
Escherichia virus phi1	S	1985353	20683	0.1119	0	0	0	0	0	0	0	0	0	0	0	0	0	0	0	0	2232	0.02947	0	0	0	0	0	0	0	0	0	0	0	0	0	0	0	0	0	0	0	0	0	0	0	0	0	0	0
Escherichia virus RB14	S	1914209	7196	0.1871	0	0	0	0	0	0	0	0	0	0	0	0	0	0	0	0	0	0	0	0	0	0	0	0	0	0	0	0	0	0	0	0	0	0	0	0	0	0	0	0	0	0	0	0	0
Escherichia virus RB3	S	1914203	5974	0.1554	0	0	0	0	0	0	0	0	0	0	0	0	0	0	0	0	0	0	0	0	0	0	0	0	0	0	0	0	0	0	0	0	0	0	0	0	0	0	0	0	0	0	0	0	0
Escherichia virus RB32	S	45406	7433	0.1933	0	0	0	0	0	0	0	0	0	0	0	0	0	0	0	0	0	0	0	0	0	0	0	0	0	0	0	0	0	0	0	0	0	0	0	0	0	0	0	0	0	0	0	0	0
Escherichia virus RB49	S	1985354	47667	0.2579	0	0	0	0	0	0	0	0	0	0	0	0	0	0	0	0	5203	0.0687	0	0	0	0	0	0	0	0	0	0	2371	0.01324	0	0	1729	0.04809	0	0	0	0	0	0	0	0	0	0	1942
Shigella phage SHFML-11	S	1863008	8355	0.2173	0	0	0	0	0	0	0	0	0	0	0	0	0	0	0	0	0	0	0	0	0	0	0	0	0	0	0	0	0	0	0	0	0	0	0	0	0	0	0	0	0	0	0	0	0
Shigella phage SHFML-26	S	1863009	10819	0.2814	0	0	0	0	0	0	0	0	0	0	0	0	0	0	0	0	0	0	0	0	0	0	0	0	0	0	0	0	0	0	0	0	0	0	0	0	0	0	0	0	0	0	0	0	0
Shigella virus Sf21	S	2560759	8641	0.2247	0	0	0	0	0	0	0	0	0	0	0	0	0	0	0	0	0	0	0	0	0	0	0	0	0	0	0	0	0	0	0	0	0	0	0	0	0	0	0	0	0	0	0	0	0
Yersinia virus D1	S	1914208	5763	0.1499	0	0	0	0	0	0	0	0	0	0	0	0	0	0	0	0	0	0	0	0	0	0	0	0	0	0	0	0	0	0	0	0	0	0	0	0	0	0	0	0	0	0	0	0	0
Yersinia virus PST	S	1914207	7259	0.1888	0	0	0	0	0	0	0	0	0	0	0	0	0	0	0	0	0	0	0	0	0	0	0	0	0	0	0	0	0	0	0	0	0	0	0	0	0	0	0	0	0	0	0	0	0
Enterobacteria phage phi92	S	948870	9813	0.2729	0	0	0	0	0	0	4530	0.03042	0	0	0	0	0	0	0	0	0	0	0	0	0	0	0	0	0	0	0	0	0	0	0	0	9813	0.2729	0	0	0	0	0	0	0	0	0	0	0
Enterobacteria phage phiEcoM-GJ1	S	451705	1160100	6.479	0	0	0	0	0	0	0	0	0	0	0	0	0	0	0	0	0	0	0	0	0	0	0	0	2305	0.03596	0	0	1160120	6.479	0	0	0	0	0	0	1113	0.0229	0	0	0	0	0	0	0
Erwinia phage vB_EamM-Y2	S	1051676	15887	0.08873	0	0	0	0	0	0	0	0	0	0	0	0	0	0	0	0	0	0	0	0	0	0	0	0	0	0	0	0	15887	0.08873	0	0	0	0	0	0	0	0	0	0	0	0	0	0	0
Escherichia phage phAPEC8	S	1229753	360860	10.04	0	0	0	0	0	0	163172	1.096	0	0	0	0	0	0	0	0	0	0	0	0	24129	3.307	0	0	0	0	0	0	0	0	0	0	360857	10.04	0	0	0	0	0	0	0	0	0	0	0
Lactobacillus prophage Lj771	S	139871	9952	0.0414	0	0	0	0	0	0	0	0	2749	0.02742	0	0	0	0	0	0	0	0	0	0	0	0	0	0	0	0	0	0	0	0	0	0	0	0	9952	0.0414	0	0	0	0	0	0	0	0	0
Pectobacterium phage PM1	S	1399915	5841	0.03262	0	0	0	0	0	0	0	0	0	0	0	0	0	0	0	0	0	0	0	0	0	0	0	0	0	0	0	0	5841	0.03262	0	0	0	0	0	0	0	0	0	0	0	0	0	0	0
Salmonella phage BP63	S	1543205	15222	0.08236	2253	0.06261	0	0	0	0	3606	0.02421	0	0	0	0	0	0	0	0	0	0	0	0	0	0	0	0	0	0	0	0	1146	0.0064	0	0	0	0	0	0	0	0	0	0	0	0	0	0	0
Escherichia virus K1-5	S	187764	9555	0.2173	0	0	0	0	0	0	0	0	0	0	0	0	0	0	0	0	0	0	0	0	1586	0.2173	0	0	0	0	0	0	0	0	0	0	0	0	0	0	0	0	0	0	0	0	0	0	0
Escherichia virus K1E	S	344022	5397	0.08116	0	0	0	0	0	0	0	0	0	0	0	0	0	0	0	0	0	0	0	0	0	0	0	0	0	0	0	0	0	0	0	0	0	0	0	0	0	0	0	0	0	0	0	0	0
Escherichia virus APEC5	S	1920756	11000	0.1223	0	0	0	0	0	0	0	0	0	0	0	0	0	0	0	0	0	0	0	0	0	0	0	0	0	0	0	0	0	0	0	0	0	0	0	0	0	0	0	0	0	0	0	0	0
Escherichia virus APEC7	S	1920755	15810	0.2653	0	0	0	0	0	0	0	0	0	0	0	0	0	0	0	0	0	0	0	0	1936	0.2653	0	0	0	0	0	0	0	0	0	0	0	0	0	0	0	0	0	0	0	0	0	0	0
Escherichia virus G7C	S	1920754	18295	0.327	0	0	0	0	0	0	0	0	0	0	0	0	0	0	0	0	0	0	0	0	2386	0.327	0	0	0	0	0	0	1641	0.009165	0	0	0	0	0	0	0	0	0	0	0	0	0	0	0
Enterococcus phage IME-EFm5	S	1718158	5131	0.1427	0	0	0	0	0	0	0	0	0	0	0	0	0	0	0	0	0	0	0	0	0	0	0	0	0	0	0	0	0	0	0	0	5131	0.1427	0	0	0	0	0	0	0	0	0	0	0
Escherichia phage VB_EcoS-Golestan	S	2047801	8841	0.1329	0	0	0	0	0	0	0	0	0	0	0	0	0	0	0	0	0	0	0	0	0	0	0	0	0	0	0	0	0	0	0	0	0	0	0	0	0	0	0	0	0	0	0	0	0
Salmonella virus 90	S	1921123	11320	0.06125	0	0	0	0	0	0	0	0	0	0	0	0	0	0	0	0	0	0	0	0	0	0	0	0	0	0	0	0	0	0	0	0	0	0	0	0	0	0	0	0	0	0	0	0	0
Escherichia virus AKFV33	S	1112008	22526	0.1219	0	0	0	0	0	0	10106	0.06786	0	0	0	0	0	0	0	0	0	0	0	0	0	0	0	0	0	0	0	0	0	0	0	0	0	0	0	0	0	0	0	0	0	0	0	0	0
Escherichia virus DT57C	S	1567006	49565	0.2682	0	0	0	0	0	0	34463	0.2314	0	0	0	0	0	0	0	0	0	0	0	0	0	0	0	0	0	0	0	0	0	0	0	0	0	0	0	0	0	0	0	0	0	0	0	0	0
Escherichia virus FFH1	S	2049893	26105	0.1412	0	0	0	0	0	0	14629	0.09823	0	0	0	0	0	0	0	0	0	0	0	0	0	0	0	0	0	0	0	0	0	0	0	0	0	0	0	0	0	0	0	0	0	0	0	0	0
Escherichia virus H8	S	352889	27583	0.1492	0	0	0	0	0	0	16844	0.1131	0	0	0	0	0	0	0	0	0	0	0	0	0	0	0	0	0	0	0	0	0	0	0	0	0	0	0	0	0	0	0	0	0	0	0	0	0
Escherichia virus slur09	S	1982564	23384	0.1265	0	0	0	0	0	0	11617	0.07801	0	0	0	0	0	0	0	0	0	0	0	0	0	0	0	0	0	0	0	0	0	0	0	0	0	0	0	0	0	0	0	0	0	0	0	0	0
Escherichia virus T5	S	10726	51264	0.2774	0	0	0	0	0	0	35444	0.238	0	0	0	0	0	0	0	0	0	0	0	0	0	0	0	0	0	0	0	0	0	0	0	0	0	0	0	0	0	0	0	0	0	0	0	0	0
Salmonella phage NR01	S	1647411	17393	0.09411	0	0	0	0	0	0	12857	0.08633	0	0	0	0	0	0	0	0	0	0	0	0	0	0	0	0	0	0	0	0	0	0	0	0	0	0	0	0	0	0	0	0	0	0	0	0	0
Salmonella virus Shivani	S	1945575	17755	0.09607	0	0	0	0	0	0	9791	0.06574	0	0	0	0	0	0	0	0	0	0	0	0	0	0	0	0	0	0	0	0	0	0	0	0	0	0	0	0	0	0	0	0	0	0	0	0	0
Salmonella virus SPC35	S	977927	20659	0.1118	0	0	0	0	0	0	12936	0.08686	0	0	0	0	0	0	0	0	0	0	0	0	0	0	0	0	0	0	0	0	0	0	0	0	0	0	0	0	0	0	0	0	0	0	0	0	0
Shigella phage SHSML-45	S	1863010	19039	0.103	0	0	0	0	0	0	8543	0.05736	0	0	0	0	0	0	0	0	0	0	0	0	0	0	0	0	0	0	0	0	0	0	0	0	0	0	0	0	0	0	0	0	0	0	0	0	0
Escherichia virus Rtp	S	355246	6339	0.07049	0	0	0	0	0	0	0	0	0	0	0	0	0	0	0	0	0	0	0	0	0	0	0	0	0	0	0	0	0	0	0	0	0	0	0	0	0	0	0	0	0	0	0	0	0
[truncated: 58 more columns]

## Sheet: Table S4
Supplementary Table 4. Summary of reads classified by Kraken 2 for 50 chicken faecal samples from BioProject ID PRJNA543206
Sample	Number of raw reads	Classified reads	Unclassified reads	Microbial reads	Bacterial reads	Viral reads	Eukaryota reads	Archaeal reads
A1	13808890	4540663	9268227	4539705	4480616	8214	28094	17093
A2	37294671	11188400	26106271	11186122	10981311	22114	77221	86754
A3	12577805	5273517	7304288	5268672	5145910	11778	72632	27446
A4	26826565	15736403	11090162	15723594	15236168	367132	70679	35885
A5	13922201	10430865	3491336	10426083	10375483	11038	29429	6845
A6	17523620	7244031	10279589	7241136	7130699	20675	53445	26565
A7	7437787	4611528	2826259	4610597	4559341	4282	34744	7727
B1	37757878	12097468	25660410	12095540	11914350	17182	80688	65021
B2	24305282	8684920	15620362	8679588	8542289	32761	64636	31992
B3	19021106	6233764	12787342	6232588	6128019	10038	38633	46578
B4	1954632	933332	1021300	925812	833746	81166	6949	3160
B5	18921250	9175463	9745787	9172827	9048580	11221	68267	32881
B6	13987890	7173330	6814560	7170012	7095547	18710	36177	12670
B7	2853313	1410338	1442975	1409615	1380721	2289	18250	5858
C1	23551115	18457747	5093368	18377917	17099299	1227201	36010	10745
C2	7278446	4527624	2750822	4518910	4471512	5932	28387	8987
C3	6088559	3980136	2108423	3977099	3547204	395333	24146	7485
C4	30153815	24544537	5609278	24533198	24450324	21674	45385	12121
C5	9953465	5481543	4471922	5478914	5411011	8953	36942	15684
C6	5504865	1895116	3609749	1894652	1855971	2691	25483	7465
D1	32155370	10674589	21480781	10672761	10530477	13274	61676	52857
D2	26290105	8966068	17324037	8964267	8847582	10799	53466	38985
D3	32052276	10761731	21290545	10755268	10575689	24423	76085	60973
D4	6150281	2294399	3855882	2292513	2230255	6282	38751	12196
D5	32416508	10465688	21950820	10463598	10296008	11885	66444	72680
D6	4990725	2385092	2605633	2384317	2346508	3394	21265	9617
E1	27329610	7669172	19660438	7667592	7535056	11957	57900	49131
E2	14242897	9690129	4552768	9678442	9517746	93479	43503	16392
E3	31048031	22130451	8917580	22051119	21908071	34136	68145	24908
E4	7303002	4429072	2873930	4423029	4143743	231645	31422	11510
E5	3831975	1794217	2037758	1793459	1767386	2390	15491	5881
E6	27829679	11835620	15994059	11829920	11728929	8555	43909	34974
F1	39061206	12317112	26744094	12314838	12142161	15389	79584	59077
F2	22828331	18992927	3835404	18856566	18162138	659367	19384	10734
F3	21168426	12531590	8636836	12524605	12359841	15301	88001	41824
F4	8066103	2975678	5090425	2971932	2899047	6364	46056	15027
F5	3242507	1753851	1488656	1753271	1719602	2969	20252	7007
F6	22515814	16339391	6176423	16336737	16282479	6810	29876	12767
G1	16086478	7870242	8216236	7865067	7704473	61496	70818	21051
G2	12360696	4219619	8141077	4218711	4152930	7574	25792	26548
G3	14822210	4599853	10222357	4599042	4531199	7533	32734	20584
G4	2303795	730291	1573504	730033	717192	1543	6237	3863
G5	246439	132542	113897	132480	129089	211	2629	251
G6	24308578	7687765	16620813	7686388	7557908	10454	55299	50584
H1	31351823	9974487	21377336	9972955	9837041	15060	64457	42295
H2	5850602	3213531	2637071	3207599	3163427	8592	24487	8396
H3	2538380	678728	1859652	678566	661020	1504	6594	7990
H4	8411170	4941336	3469834	4938555	4867538	13742	37900	13010
H5	5120910	2811284	2309626	2810427	2761441	4383	30194	9742
H6	4288764	2941177	1347587	2940727	2928502	1268	7968	2237
							Eukaryota	Archaea
							D	D
							2759	2157
							88001	86754
							28094	17093
							77221	86754
							72632	27446
							70679	35885
							29429	6845
							53445	26565
							34744	7727
							80688	65021
							64636	31992
							38633	46578
							6949	3160
							68267	32881
							36177	12670
							18250	5858
							36010	10745
							28387	8987
							24146	7485
							45385	12121
							36942	15684
							25483	7465
							61676	52857
							53466	38985
							76085	60973
							38751	12196
							66444	72680
							21265	9617
							57900	49131
							43503	16392
							68145	24908
							31422	11510
							15491	5881
							43909	34974
							79584	59077
							19384	10734
							88001	41824
							46056	15027
							20252	7007
							29876	12767
							70818	21051
							25792	26548
							32734	20584
							6237	3863
							2629	251
							55299	50584
							64457	42295
							24487	8396
							6594	7990
							37900	13010
							30194	9742
							7968	2237
							cellular&nbsp;organisms	cellular&nbsp;organisms
							Eukaryota	Archaea
							D	D
							2759	2157
							88001	86754
							28094	17093
							77221	86754
							72632	27446
							70679	35885
							29429	6845
							53445	26565
							34744	7727
							80688	65021
							64636	31992
							38633	46578
							6949	3160
							68267	32881
							36177	12670
							18250	5858
							36010	10745
							28387	8987
							24146	7485
							45385	12121
							36942	15684
							25483	7465
							61676	52857
							53466	38985
							76085	60973
							38751	12196
							66444	72680
							21265	9617
							57900	49131
							43503	16392
							68145	24908
							31422	11510
							15491	5881
							43909	34974
							79584	59077
							19384	10734
							88001	41824
							46056	15027
							20252	7007
							29876	12767
							70818	21051
							25792	26548
							32734	20584
							6237	3863
							2629	251
							55299	50584
							64457	42295
							24487	8396
							6594	7990
							37900	13010
							30194	9742
							7968	2237
							cellular&nbsp;organisms	cellular&nbsp;organisms
							Eukaryota	Archaea
							D	D
							2759	2157
							88001	86754
							28094	17093
							77221	86754
							72632	27446
							70679	35885
							29429	6845
							53445	26565
							34744	7727
							80688	65021
							64636	31992
							38633	46578
							6949	3160
							68267	32881
							36177	12670
							18250	5858
							36010	10745
							28387	8987
							24146	7485
							45385	12121
							36942	15684
							25483	7465
							61676	52857
							53466	38985
							76085	60973
							38751	12196
							66444	72680
							21265	9617
							57900	49131
							43503	16392
							68145	24908
							31422	11510
							15491	5881
							43909	34974
							79584	59077
							19384	10734
							88001	41824
							46056	15027
							20252	7007
							29876	12767
							70818	21051
							25792	26548
							32734	20584
							6237	3863
							2629	251
							55299	50584
							64457	42295
							24487	8396
							6594	7990
							37900	13010
							30194	9742
							7968	2237
							cellular&nbsp;organisms	cellular&nbsp;organisms
							Eukaryota	Archaea
							D	D
							2759	2157
							88001	86754
							28094	17093
							77221	86754
							72632	27446
							70679	35885
							29429	6845
							53445	26565
							34744	7727
							80688	65021
							64636	31992
							38633	46578
							6949	3160
							68267	32881
							36177	12670
							18250	5858
							36010	10745
							28387	8987
							24146	7485
							45385	12121
							36942	15684
							25483	7465
							61676	52857
							53466	38985
							76085	60973
							38751	12196
							66444	72680
							21265	9617
							57900	49131
							43503	16392
							68145	24908
							31422	11510
							15491	5881
							43909	34974
							79584	59077
							19384	10734
							88001	41824
							46056	15027
							20252	7007
							29876	12767
							70818	21051
							25792	26548
							32734	20584
							6237	3863
							2629	251
							55299	50584
							64457	42295
							24487	8396
							6594	7990
							37900	13010
							30194	9742
							7968	2237
							cellular&nbsp;organisms	cellular&nbsp;organisms
							Eukaryota	Archaea
							D	D
							2759	2157
							88001	86754
							28094	17093
							77221	86754
							72632	27446
							70679	35885
							29429	6845
							53445	26565
							34744	7727
							80688	65021
							64636	31992
							38633	46578
							6949	3160
							68267	32881
							36177	12670
							18250	5858
							36010	10745
							28387	8987
							24146	7485
							45385	12121
							36942	15684
							25483	7465
							61676	52857
							53466	38985
							76085	60973
							38751	12196
							66444	72680
							21265	9617
							57900	49131
							43503	16392
							68145	24908
							31422	11510
							15491	5881
							43909	34974
							79584	59077
							19384	10734
							88001	41824
							46056	15027
							20252	7007
							29876	12767
							70818	21051
							25792	26548
							32734	20584
							6237	3863
							2629	251
							55299	50584
							64457	42295
							24487	8396
							6594	7990
							37900	13010
							30194	9742
							7968	2237
							cellular&nbsp;organisms	cellular&nbsp;organisms
							Eukaryota	Archaea
							D	D
							2759	2157
							88001	86754
							28094	17093
							77221	86754
							72632	27446
							70679	35885
							29429	6845
							53445	26565
							34744	7727
							80688	65021
							64636	31992
							38633	46578
							6949	3160
							68267	32881
							36177	12670
							18250	5858
							36010	10745
							28387	8987
							24146	7485
							45385	12121
							36942	15684
							25483	7465
							61676	52857
							53466	38985
							76085	60973
							38751	12196
							66444	72680
							21265	9617
							57900	49131
							43503	16392
							68145	24908
							31422	11510
							15491	5881
							43909	34974
							79584	59077
							19384	10734
							88001	41824
							46056	15027
							20252	7007
							29876	12767
							70818	21051
							25792	26548
							32734	20584
							6237	3863
							2629	251
							55299	50584
							64457	42295
							24487	8396
							6594	7990
							37900	13010
							30194	9742
							7968	2237
							cellular&nbsp;organisms	cellular&nbsp;organisms
							Eukaryota	Archaea
							D	D
							2759	2157
							88001	86754
							28094	17093
							77221	86754
							72632	27446
							70679	35885
							29429	6845
							53445	26565
							34744	7727
							80688	65021
							64636	31992
							38633	46578
							6949	3160
							68267	32881
							36177	12670
							18250	5858
							36010	10745
							28387	8987
							24146	7485
							45385	12121
							36942	15684
							25483	7465
							61676	52857
							53466	38985
							76085	60973
							38751	12196
							66444	72680
							21265	9617
							57900	49131
							43503	16392
							68145	24908
							31422	11510
							15491	5881
							43909	34974
							79584	59077
							19384	10734
							88001	41824
							46056	15027
							20252	7007
							29876	12767
							70818	21051
							25792	26548
							32734	20584
							6237	3863
							2629	251
							55299	50584
							64457	42295
							24487	8396
							6594	7990
							37900	13010
							30194	9742
							7968	2237
							cellular&nbsp;organisms	cellular&nbsp;organisms
							Eukaryota	Archaea
							D	D
							2759	2157
							88001	86754
							28094	17093
							77221	86754
							72632	27446
							70679	35885
							29429	6845
							53445	26565
							34744	7727
							80688	65021
							64636	31992
							38633	46578
							6949	3160
							68267	32881
							36177	12670
							18250	5858
							36010	10745
							28387	8987
							24146	7485
							45385	12121
							36942	15684
							25483	7465
							61676	52857
							53466	38985
							76085	60973
							38751	12196
							66444	72680
							21265	9617
							57900	49131
							43503	16392
							68145	24908
							31422	11510
							15491	5881
							43909	34974
							79584	59077
							19384	10734
							88001	41824
							46056	15027
							20252	7007
							29876	12767
							70818	21051
							25792	26548
							32734	20584
							6237	3863
							2629	251
							55299	50584
							64457	42295
							24487	8396
							6594	7990
							37900	13010
							30194	9742
							7968	2237
							cellular&nbsp;organisms	cellular&nbsp;organisms
							Eukaryota	Archaea
							D	D
							2759	2157
							88001	86754
							28094	17093
							77221	86754
							72632	27446
							70679	35885
							29429	6845
							53445	26565
							34744	7727
							80688	65021
							64636	31992
							38633	46578
							6949	3160
							68267	32881
							36177	12670
							18250	5858
							36010	10745
							28387	8987
							24146	7485
							45385	12121
							36942	15684
							25483	7465
							61676	52857
							53466	38985
							76085	60973
							38751	12196
							66444	72680
							21265	9617
							57900	49131
							43503	16392
							68145	24908
							31422	11510
							15491	5881
							43909	34974
							79584	59077
							19384	10734
							88001	41824
							46056	15027
							20252	7007
							29876	12767
							70818	21051
							25792	26548
							32734	20584
							6237	3863
							2629	251
							55299	50584
							64457	42295
							24487	8396
							6594	7990
							37900	13010
							30194	9742
							7968	2237
							cellular&nbsp;organisms	cellular&nbsp;organisms
							Eukaryota	Archaea
							D	D
							2759	2157
							88001	86754
							28094	17093
							77221	86754
							72632	27446
							70679	35885
							29429	6845
							53445	26565
							34744	7727
							80688	65021
							64636	31992
							38633	46578
							6949	3160
							68267	32881
							36177	12670
							18250	5858
							36010	10745
							28387	8987
							24146	7485
							45385	12121
							36942	15684
							25483	7465
							61676	52857
							53466	38985
							76085	60973
							38751	12196
							66444	72680
							21265	9617
							57900	49131
							43503	16392
							68145	24908
							31422	11510
							15491	5881
							43909	34974
							79584	59077
							19384	10734
							88001	41824
							46056	15027
							20252	7007
							29876	12767
							70818	21051
							25792	26548
							32734	20584
							6237	3863
							2629	251
							55299	50584
							64457	42295
							24487	8396
							6594	7990
							37900	13010
							30194	9742
							7968	2237
							cellular&nbsp;organisms	cellular&nbsp;organisms
							Eukaryota	Archaea
							D	D
							2759	2157
							88001	86754
							28094	17093
							77221	86754
							72632	27446
							70679	35885
							29429	6845
							53445	26565
							34744	7727
							80688	65021
							64636	31992
							38633	46578
							6949	3160
							68267	32881
							36177	12670
							18250	5858
							36010	10745
							28387	8987
							24146	7485
							45385	12121
							36942	15684
							25483	7465
							61676	52857
							53466	38985
							76085	60973
							38751	12196
							66444	72680
							21265	9617
							57900	49131
							43503	16392
							68145	24908
							31422	11510
							15491	5881
							43909	34974
							79584	59077
							19384	10734
							88001	41824
							46056	15027
							20252	7007
							29876	12767
							70818	21051
							25792	26548
							32734	20584
							6237	3863
							2629	251
							55299	50584
							64457	42295
							24487	8396
							6594	7990
							37900	13010
							30194	9742
							7968	2237
							cellular&nbsp;organisms	cellular&nbsp;organisms
							Eukaryota	Archaea
							D	D
							2759	2157
							88001	86754
							28094	17093
							77221	86754
							72632	27446
							70679	35885
							29429	6845
							53445	26565
							34744	7727
							80688	65021
							64636	31992
							38633	46578
							6949	3160
							68267	32881
							36177	12670
							18250	5858
							36010	10745
							28387	8987
							24146	7485
							45385	12121
							36942	15684
							25483	7465
							61676	52857
							53466	38985
							76085	60973
							38751	12196
							66444	72680
							21265	9617
							57900	49131
							43503	16392
							68145	24908
							31422	11510
							15491	5881
							43909	34974
							79584	59077
							19384	10734
							88001	41824
							46056	15027
							20252	7007
							29876	12767
							70818	21051
							25792	26548
							32734	20584
							6237	3863
							2629	251
							55299	50584
							64457	42295
							24487	8396
							6594	7990
							37900	13010
							30194	9742
							7968	2237
							cellular&nbsp;organisms	cellular&nbsp;organisms
							Eukaryota	Archaea
							D	D
							2759	2157
							88001	86754
							28094	17093
							77221	86754
							72632	27446
							70679	35885
							29429	6845
							53445	26565
							34744	7727
							80688	65021
							64636	31992
							38633	46578
							6949	3160
							68267	32881
							36177	12670
							18250	5858
							36010	10745
							28387	8987
							24146	7485
							45385	12121
							36942	15684
							25483	7465
							61676	52857
							53466	38985
							76085	60973
							38751	12196
							66444	72680
							21265	9617
							57900	49131
							43503	16392
							68145	24908
							31422	11510
							15491	5881
							43909	34974
							79584	59077
							19384	10734
							88001	41824
							46056	15027
							20252	7007
							29876	12767
							70818	21051
							25792	26548
							32734	20584
							6237	3863
							2629	251
							55299	50584
							64457	42295
							24487	8396
							6594	7990
							37900	13010
							30194	9742
							7968	2237
							cellular&nbsp;organisms	cellular&nbsp;organisms
							Eukaryota	Archaea
							D	D
							2759	2157
							88001	86754
							28094	17093
							77221	86754
							72632	27446
							70679	35885
							29429	6845
							53445	26565
							34744	7727
							80688	65021
							64636	31992
							38633	46578
							6949	3160
							68267	32881
							36177	12670
							18250	5858
							36010	10745
							28387	8987
							24146	7485
							45385	12121
							36942	15684
							25483	7465
							61676	52857
							53466	38985
							76085	60973
							38751	12196
							66444	72680
							21265	9617
							57900	49131
							43503	16392
							68145	24908
							31422	11510
							15491	5881
							43909	34974
							79584	59077
							19384	10734
							88001	41824
							46056	15027
							20252	7007
							29876	12767
							70818	21051
							25792	26548
							32734	20584
							6237	3863
							2629	251
							55299	50584
							64457	42295
							24487	8396
							6594	7990
							37900	13010
							30194	9742
							7968	2237
							cellular&nbsp;organisms	cellular&nbsp;organisms
							Eukaryota	Archaea
							D	D
							2759	2157
							88001	86754
							28094	17093
							77221	86754
							72632	27446
							70679	35885
							29429	6845
							53445	26565
							34744	7727
							80688	65021
							64636	31992
							38633	46578
							6949	3160
							68267	32881
							36177	12670
							18250	5858
							36010	10745
							28387	8987
							24146	7485
							45385	12121
							36942	15684
							25483	7465
							61676	52857
							53466	38985
							76085	60973
							38751	12196
							66444	72680
							21265	9617
							57900	49131
							43503	16392
							68145	24908
							31422	11510
							15491	5881
							43909	34974
							79584	59077
							19384	10734
							88001	41824
							46056	15027
							20252	7007
							29876	12767
							70818	21051
							25792	26548
							32734	20584
							6237	3863
							2629	251
							55299	50584
							64457	42295
							24487	8396
							6594	7990
							37900	13010
							30194	9742
							7968	2237
							cellular&nbsp;organisms	cellular&nbsp;organisms
							Eukaryota	Archaea
							D	D
							2759	2157
							88001	86754
							28094	17093
							77221	86754
							72632	27446
							70679	35885
							29429	6845
							53445	26565
							34744	7727
							80688	65021
							64636	31992
							38633	46578
							6949	3160
							68267	32881
							36177	12670
							18250	5858
							36010	10745
							28387	8987
							24146	7485
							45385	12121
							36942	15684
							25483	7465
							61676	52857
							53466	38985
							76085	60973
							38751	12196
							66444	72680
							21265	9617
							57900	49131
							43503	16392
							68145	24908
							31422	11510
							15491	5881
							43909	34974
							79584	59077
							19384	10734
							88001	41824
							46056	15027
							20252	7007
							29876	12767
							70818	21051
							25792	26548
							32734	20584
							6237	3863
							2629	251
							55299	50584
							64457	42295
							24487	8396
							6594	7990
							37900	13010
							30194	9742
							7968	2237
							cellular&nbsp;organisms	cellular&nbsp;organisms
							Eukaryota	Archaea
							D	D
							2759	2157
							88001	86754
							28094	17093
							77221	86754
							72632	27446
							70679	35885
							29429	6845
							53445	26565
							34744	7727
							80688	65021
							64636	31992
							38633	46578
							6949	3160
							68267	32881
							36177	12670
							18250	5858
							36010	10745
							28387	8987
							24146	7485
							45385	12121
							36942	15684
							25483	7465
							61676	52857
							53466	38985
							76085	60973
							38751	12196
							66444	72680
							21265	9617
							57900	49131
							43503	16392
							68145	24908
							31422	11510
							15491	5881
							43909	34974
							79584	59077
							19384	10734
							88001	41824
							46056	15027
							20252	7007
							29876	12767
							70818	21051
							25792	26548
							32734	20584
							6237	3863
							2629	251
							55299	50584
							64457	42295
							24487	8396
							6594	7990
							37900	13010
							30194	9742
							7968	2237
							cellular&nbsp;organisms	cellular&nbsp;organisms
							Eukaryota	Archaea
							D	D
							2759	2157
							88001	86754
							28094	17093
							77221	86754
							72632	27446
							70679	35885
							29429	6845
							53445	26565
							34744	7727
							80688	65021
							64636	31992
							38633	46578
							6949	3160
							68267	32881
							36177	12670
							18250	5858
							36010	10745
							28387	8987
							24146	7485
							45385	12121
							36942	15684
							25483	7465
							61676	52857
							53466	38985
							76085	60973
							38751	12196
							66444	72680
							21265	9617
							57900	49131
							43503	16392
							68145	24908
							31422	11510
							15491	5881
							43909	34974
							79584	59077
							19384	10734
							88001	41824
							46056	15027
							20252	7007
							29876	12767
							70818	21051
							25792	26548
							32734	20584
							6237	3863
							2629	251
							55299	50584
							64457	42295
							24487	8396
							6594	7990
							37900	13010
							30194	9742
							7968	2237
							cellular&nbsp;organisms	cellular&nbsp;organisms
							Eukaryota	Archaea
							D	D
							2759	2157
							88001	86754
							28094	17093
							77221	86754
							72632	27446
							70679	35885
							29429	6845
							53445	26565
							34744	7727
							80688	65021
							64636	31992
							38633	46578
							6949	3160
							68267	32881
							36177	12670
							18250	5858
							36010	10745
							28387	8987
							24146	7485
							45385	12121
							36942	15684
							25483	7465
							61676	52857
							53466	38985
							76085	60973
							38751	12196
							66444	72680
							21265	9617
							57900	49131
							43503	16392
							68145	24908
							31422	11510
							15491	5881
							43909	34974
							79584	59077
							19384	10734
							88001	41824
							46056	15027
							20252	7007
							29876	12767
							70818	21051
							25792	26548
							32734	20584
							6237	3863
							2629	251
							55299	50584
							64457	42295
							24487	8396
							6594	7990
							37900	13010
							30194	9742
							7968	2237
							cellular&nbsp;organisms	cellular&nbsp;organisms
							Eukaryota	Archaea
							D	D
							2759	2157
							88001	86754
							28094	17093
							77221	86754
							72632	27446
							70679	35885
							29429	6845
							53445	26565
							34744	7727
							80688	65021
							64636	31992
							38633	46578
							6949	3160
							68267	32881
							36177	12670
							18250	5858
							36010	10745
							28387	8987
							24146	7485
							45385	12121
							36942	15684
							25483	7465
							61676	52857
							53466	38985
							76085	60973
							38751	12196
							66444	72680
							21265	9617
							57900	49131
							43503	16392
							68145	24908
							31422	11510
							15491	5881
							43909	34974
							79584	59077
							19384	10734
							88001	41824
							46056	15027
							20252	7007
							29876	12767
							70818	21051
							25792	26548
							32734	20584
							6237	3863
							2629	251
							55299	50584
							64457	42295
							24487	8396
							6594	7990
							37900	13010
							30194	9742
							7968	2237
							cellular&nbsp;organisms	cellular&nbsp;organisms
							Eukaryota	Archaea
							D	D
							2759	2157
							88001	86754
							28094	17093
							77221	86754
							72632	27446
							70679	35885
							29429	6845
							53445	26565
							34744	7727
							80688	65021
							64636	31992
							38633	46578
							6949	3160
							68267	32881
							36177	12670
							18250	5858
							36010	10745
							28387	8987
							24146	7485
							45385	12121
							36942	15684
							25483	7465
							61676	52857
							53466	38985
							76085	60973
							38751	12196
							66444	72680
							21265	9617
							57900	49131
							43503	16392
							68145	24908
							31422	11510
							15491	5881
							43909	34974
							79584	59077
							19384	10734
							88001	41824
							46056	15027
							20252	7007
							29876	12767
							70818	21051
							25792	26548
							32734	20584
							6237	3863
							2629	251
							55299	50584
							64457	42295
							24487	8396
							6594	7990
							37900	13010
							30194	9742
							7968	2237
							cellular&nbsp;organisms	cellular&nbsp;organisms
							Eukaryota	Archaea
							D	D
							2759	2157
							88001	86754
							28094	17093
							77221	86754
							72632	27446
							70679	35885
							29429	6845
							53445	26565
							34744	7727
							80688	65021
							64636	31992
							38633	46578
							6949	3160
							68267	32881
							36177	12670
							18250	5858
							36010	10745
							28387	8987
							24146	7485
							45385	12121
							36942	15684
							25483	7465
							61676	52857
							53466	38985
							76085	60973
							38751	12196
							66444	72680
							21265	9617
							57900	49131
							43503	16392
							68145	24908
							31422	11510
							15491	5881
							43909	34974
							79584	59077
							19384	10734
							88001	41824
							46056	15027
							20252	7007
							29876	12767
							70818	21051
							25792	26548
							32734	20584
							6237	3863
							2629	251
							55299	50584
							64457	42295
							24487	8396
							6594	7990
							37900	13010
							30194	9742
							7968	2237
							cellular&nbsp;organisms	cellular&nbsp;organisms
							Eukaryota	Archaea
							D	D
							2759	2157
							88001	86754
							28094	17093
							77221	86754
							72632	27446
							70679	35885
							29429	6845
							53445	26565
							34744	7727
							80688	65021
							64636	31992
							38633	46578
							6949	3160
							68267	32881
							36177	12670
							18250	5858
							36010	10745
							28387	8987
							24146	7485
							45385	12121
							36942	15684
							25483	7465
							61676	52857
							53466	38985
							76085	60973
							38751	12196
							66444	72680
							21265	9617
							57900	49131
							43503	16392
							68145	24908
							31422	11510
							15491	5881
							43909	34974
							79584	59077
							19384	10734
							88001	41824
							46056	15027
							20252	7007
							29876	12767
							70818	21051
							25792	26548
							32734	20584
							6237	3863
							2629	251
							55299	50584
							64457	42295
							24487	8396
							6594	7990
							37900	13010
							30194	9742
							7968	2237
							cellular&nbsp;organisms	cellular&nbsp;organisms
							Eukaryota	Archaea
							D	D
							2759	2157
							88001	86754
							28094	17093
							77221	86754
							72632	27446
							70679	35885
							29429	6845
							53445	26565
							34744	7727
							80688	65021
							64636	31992
							38633	46578
							6949	3160
							68267	32881
							36177	12670
							18250	5858
							36010	10745
							28387	8987
							24146	7485
							45385	12121
							36942	15684
							25483	7465
							61676	52857
							53466	38985
							76085	60973
							38751	12196
							66444	72680
							21265	9617
							57900	49131
							43503	16392
							68145	24908
							31422	11510
							15491	5881
							43909	34974
							79584	59077
							19384	10734
							88001	41824
							46056	15027
							20252	7007
							29876	12767
							70818	21051
							25792	26548
							32734	20584
							6237	3863
							2629	251
							55299	50584
							64457	42295
							24487	8396
							6594	7990
							37900	13010
							30194	9742
							7968	2237
							cellular&nbsp;organisms	cellular&nbsp;organisms
							Eukaryota	Archaea
							D	D
							2759	2157
							88001	86754
							28094	17093
							77221	86754
							72632	27446
							70679	35885
							29429	6845
							53445	26565
							34744	7727
							80688	65021
							64636	31992
							38633	46578
							6949	3160
							68267	32881
							36177	12670
							18250	5858
							36010	10745
							28387	8987
							24146	7485
							45385	12121
							36942	15684
							25483	7465
							61676	52857
							53466	38985
							76085	60973
							38751	12196
							66444	72680
							21265	9617
							57900	49131
							43503	16392
							68145	24908
							31422	11510
							15491	5881
							43909	34974
							79584	59077
							19384	10734
							88001	41824
							46056	15027
							20252	7007
							29876	12767
							70818	21051
							25792	26548
							32734	20584
							6237	3863
							2629	251
							55299	50584
							64457	42295
							24487	8396
							6594	7990
							37900	13010
							30194	9742
							7968	2237
							cellular&nbsp;organisms	cellular&nbsp;organisms
							Eukaryota	Archaea
							D	D
							2759	2157
							88001	86754
							28094	17093
							77221	86754
							72632	27446
							70679	35885
							29429	6845
							53445	26565
							34744	7727
							80688	65021
							64636	31992
							38633	46578
							6949	3160
							68267	32881
							36177	12670
							18250	5858
							36010	10745
							28387	8987
							24146	7485
							45385	12121
							36942	15684
							25483	7465
							61676	52857
							53466	38985
							76085	60973
							38751	12196
							66444	72680
							21265	9617
							57900	49131
							43503	16392
							68145	24908
							31422	11510
							15491	5881
							43909	34974
							79584	59077
							19384	10734
							88001	41824
							46056	15027
							20252	7007
							29876	12767
							70818	21051
							25792	26548
							32734	20584
							6237	3863
							2629	251
							55299	50584
							64457	42295
							24487	8396
							6594	7990
							37900	13010
							30194	9742
							7968	2237
							cellular&nbsp;organisms	cellular&nbsp;organisms
							Eukaryota	Archaea
							D	D
							2759	2157
							88001	86754
							28094	17093
							77221	86754
							72632	27446
							70679	35885
							29429	6845
							53445	26565
							34744	7727
							80688	65021
							64636	31992
							38633	46578
							6949	3160
							68267	32881
							36177	12670
							18250	5858
							36010	10745
							28387	8987
							24146	7485
							45385	12121
							36942	15684
							25483	7465
							61676	52857
							53466	38985
							76085	60973
							38751	12196
							66444	72680
							21265	9617
							57900	49131
							43503	16392
							68145	24908
							31422	11510
							15491	5881
							43909	34974
							79584	59077
							19384	10734
							88001	41824
							46056	15027
							20252	7007
							29876	12767
							70818	21051
							25792	26548
							32734	20584
							6237	3863
							2629	251
							55299	50584
							64457	42295
							24487	8396
							6594	7990
							37900	13010
							30194	9742
							7968	2237
							cellular&nbsp;organisms	cellular&nbsp;organisms
							Eukaryota	Archaea
							D	D
							2759	2157
							88001	86754
							28094	17093
							77221	86754
							72632	27446
							70679	35885
							29429	6845
							53445	26565
							34744	7727
							80688	65021
							64636	31992
							38633	46578
							6949	3160
							68267	32881
							36177	12670
							18250	5858
							36010	10745
							28387	8987
							24146	7485
							45385	12121
							36942	15684
							25483	7465
							61676	52857
							53466	38985
							76085	60973
							38751	12196
							66444	72680
							21265	9617
							57900	49131
							43503	16392
							68145	24908
							31422	11510
							15491	5881
							43909	34974
							79584	59077
							19384	10734
							88001	41824
							46056	15027
							20252	7007
							29876	12767
							70818	21051
							25792	26548
							32734	20584
							6237	3863
							2629	251
							55299	50584
							64457	42295
							24487	8396
							6594	7990
							37900	13010
							30194	9742
							7968	2237
							cellular&nbsp;organisms	cellular&nbsp;organisms
							Eukaryota	Archaea
							D	D
							2759	2157
							88001	86754
							28094	17093
							77221	86754
							72632	27446
							70679	35885
							29429	6845
							53445	26565
							34744	7727
							80688	65021
							64636	31992
							38633	46578
							6949	3160
							68267	32881
							36177	12670
							18250	5858
							36010	10745
							28387	8987
							24146	7485
							45385	12121
							36942	15684
							25483	7465
							61676	52857
							53466	38985
							76085	60973
							38751	12196
							66444	72680
							21265	9617
							57900	49131
							43503	16392
							68145	24908
							31422	11510
							15491	5881
							43909	34974
							79584	59077
							19384	10734
							88001	41824
							46056	15027
							20252	7007
							29876	12767
							70818	21051
							25792	26548
							32734	20584
							6237	3863
							2629	251
							55299	50584
							64457	42295
							24487	8396
							6594	7990
							37900	13010
							30194	9742
							7968	2237
							cellular&nbsp;organisms	cellular&nbsp;organisms
							Eukaryota	Archaea
							D	D
							2759	2157
							88001	86754
							28094	17093
							77221	86754
							72632	27446
							70679	35885
							29429	6845
							53445	26565
							34744	7727
							80688	65021
							64636	31992
							38633	46578
							6949	3160
							68267	32881
							36177	12670
							18250	5858
							36010	10745
							28387	8987
							24146	7485
							45385	12121
							36942	15684
							25483	7465
							61676	52857
							53466	38985
							76085	60973
							38751	12196
							66444	72680
							21265	9617
							57900	49131
							43503	16392
							68145	24908
							31422	11510
							15491	5881
							43909	34974
							79584	59077
							19384	10734
							88001	41824
							46056	15027
							20252	7007
							29876	12767
							70818	21051
							25792	26548
							32734	20584
							6237	3863
							2629	251
							55299	50584
							64457	42295
							24487	8396
							6594	7990
							37900	13010
							30194	9742
							7968	2237
							cellular&nbsp;organisms	cellular&nbsp;organisms
							Eukaryota	Archaea
							D	D
							2759	2157
							88001	86754
							28094	17093
							77221	86754
							72632	27446
							70679	35885
							29429	6845
							53445	26565
							34744	7727
							80688	65021
							64636	31992
							38633	46578
							6949	3160
							68267	32881
							36177	12670
							18250	5858
							36010	10745
							28387	8987
							24146	7485
							45385	12121
							36942	15684
							25483	7465
							61676	52857
							53466	38985
							76085	60973
							38751	12196
							66444	72680
							21265	9617
							57900	49131
							43503	16392
							68145	24908
							31422	11510
							15491	5881
							43909	34974
							79584	59077
							19384	10734
							88001	41824
							46056	15027
							20252	7007
							29876	12767
							70818	21051
							25792	26548
							32734	20584
							6237	3863
							2629	251
							55299	50584
							64457	42295
							24487	8396
							6594	7990
							37900	13010
							30194	9742
							7968	2237
							cellular&nbsp;organisms	cellular&nbsp;organisms
							Eukaryota	Archaea
							D	D
							2759	2157
							88001	86754
							28094	17093
							77221	86754
							72632	27446
							70679	35885
							29429	6845
							53445	26565
							34744	7727
							80688	65021
							64636	31992
							38633	46578
							6949	3160
							68267	32881
							36177	12670
							18250	5858
							36010	10745
							28387	8987
							24146	7485
							45385	12121
							36942	15684
							25483	7465
							61676	52857
							53466	38985
							76085	60973
							38751	12196
							66444	72680
							21265	9617
							57900	49131
							43503	16392
							68145	24908
							31422	11510
							15491	5881
							43909	34974
							79584	59077
							19384	10734
							88001	41824
							46056	15027
							20252	7007
							29876	12767
							70818	21051
							25792	26548
							32734	20584
							6237	3863
							2629	251
							55299	50584
							64457	42295
							24487	8396
							6594	7990
							37900	13010
							30194	9742
							7968	2237
							cellular&nbsp;organisms	cellular&nbsp;organisms
							Eukaryota	Archaea
							D	D
							2759	2157
							88001	86754
							28094	17093
							77221	86754
							72632	27446
							70679	35885
							29429	6845
							53445	26565
							34744	7727
							80688	65021
							64636	31992
							38633	46578
							6949	3160
							68267	32881
							36177	12670
							18250	5858
							36010	10745
							28387	8987
							24146	7485
							45385	12121
							36942	15684
							25483	7465
							61676	52857
							53466	38985
							76085	60973
							38751	12196
							66444	72680
							21265	9617
							57900	49131
							43503	16392
							68145	24908
							31422	11510
							15491	5881
							43909	34974
							79584	59077
							19384	10734
							88001	41824
							46056	15027
							20252	7007
							29876	12767
							70818	21051
							25792	26548
							32734	20584
							6237	3863
							2629	251
							55299	50584
							64457	42295
							24487	8396
							6594	7990
							37900	13010
							30194	9742
							7968	2237
							cellular&nbsp;organisms	cellular&nbsp;organisms
							Eukaryota	Archaea
							D	D
							2759	2157
							88001	86754
							28094	17093
							77221	86754
							72632	27446
							70679	35885
							29429	6845
							53445	26565
							34744	7727
							80688	65021
							64636	31992
							38633	46578
							6949	3160
							68267	32881
							36177	12670
							18250	5858
							36010	10745
							28387	8987
							24146	7485
							45385	12121
							36942	15684
							25483	7465
							61676	52857
							53466	38985
							76085	60973
							38751	12196
							66444	72680
							21265	9617
							57900	49131
							43503	16392
							68145	24908
							31422	11510
							15491	5881
							43909	34974
							79584	59077
							19384	10734
							88001	41824
							46056	15027
							20252	7007
							29876	12767
							70818	21051
							25792	26548
							32734	20584
							6237	3863
							2629	251
							55299	50584
							64457	42295
							24487	8396
							6594	7990
							37900	13010
							30194	9742
							7968	2237
							cellular&nbsp;organisms	cellular&nbsp;organisms
							Eukaryota	Archaea
							D	D
							2759	2157
							88001	86754
							28094	17093
							77221	86754
							72632	27446
							70679	35885
							29429	6845
							53445	26565
							34744	7727
							80688	65021
							64636	31992
							38633	46578
							6949	3160
							68267	32881
							36177	12670
							18250	5858
							36010	10745
							28387	8987
							24146	7485
							45385	12121
							36942	15684
							25483	7465
							61676	52857
							53466	38985
							76085	60973
							38751	12196
							66444	72680
							21265	9617
							57900	49131
							43503	16392
							68145	24908
							31422	11510
							15491	5881
							43909	34974
							79584	59077
							19384	10734
							88001	41824
							46056	15027
							20252	7007
							29876	12767
							70818	21051
							25792	26548
							32734	20584
							6237	3863
							2629	251
							55299	50584
							64457	42295
							24487	8396
							6594	7990
							37900	13010
							30194	9742
							7968	2237
							cellular&nbsp;organisms	cellular&nbsp;organisms
							Eukaryota	Archaea
							D	D
							2759	2157
							88001	86754
							28094	17093
							77221	86754
							72632	27446
							70679	35885
							29429	6845
							53445	26565
							34744	7727
							80688	65021
							64636	31992
							38633	46578
							6949	3160
							68267	32881
							36177	12670
							18250	5858
							36010	10745
							28387	8987
							24146	7485
							45385	12121
							36942	15684
[truncated: 1,517 more rows]

## Sheet: Table S5
Supplementary Table 5: 1,455 dereplicated Scaffold sequences ≥10kb identified as Category 1 or Category 2 by VirSorter found in 50 metagenomic samples form chicken faeces.
## Contig_id	Length	Linearity	Nb genes contigs	Nb genes	Category	Nb phage hallmark genes	Phage gene enrichment sig	Non-Caudovirales phage gene enrichment sig	Pfam depletion sig	Uncharacterized enrichment sig	Strand switch depletion sig	Short genes enrichment sig
C103050	53079	circular	73	73	2	4	gene_32-gene_74:6.15695532104286		37.85	gene_3-gene_31:13.73240303481337		gene_15-gene_25:4.02344828372822
C103673	74476	circular	79	79	2	1	gene_5-gene_58:7.55661938024599		36.4021	gene_57-gene_80:4.90847705508393
C104087	39645	circular	53	53	2	6	gene_4-gene_51:9.70862700005792		25.5548
C104519	57637	circular	76	76	2	3			gene_2-gene_76:24.69805535893201	gene_14-gene_55:4.54005705074377	4.36635	gene_7-gene_47:3.49148465927941
C108288	20783	circular	31	31	2	5			11.4748	gene_2-gene_17:2.05076880323844		gene_2-gene_31:11.83308521494202
C117417	44755	circular	51	51	2	4	gene_2-gene_48:22.70844678318508		25.4091			gene_20-gene_50:2.48794465421738
C125218	160024	circular	203	203	2	9	gene_8-gene_89:3.90055926591897		gene_79-gene_177:34.10459623961476;gene_2-gene_77:25.22129371731166	gene_105-gene_200:7.00060310876206
C132053	152000	circular	275	275	2	4	gene_55-gene_154:56.26281855430616;gene_161-gene_260:56.26281855430616		gene_2-gene_101:55.29502821194414;gene_101-gene_200:55.29502821194414		gene_101-gene_200:3.36748634948455	gene_2-gene_95:8.93638731363715;gene_137-gene_168:2.66812978433480
C132054	53079	circular	73	73	2	4	gene_33-gene_72:5.92931692074065		33.9818	gene_4-gene_32:10.63068900543520		gene_10-gene_20:4.02344828372822
C132057	54636	circular	74	74	2	2	gene_2-gene_19:6.24580036673896		gene_2-gene_73:37.25108728528055	gene_20-gene_66:4.29568755565138	gene_2-gene_66:2.55392973875457	gene_20-gene_66:10.49183223691015
C132069	57265	circular	77	77	2	2	gene_2-gene_52:8.51554134712755		gene_2-gene_77:39.57275127965070	gene_24-gene_73:3.45722662505168	3.60156	gene_25-gene_73:6.99828047483522
C132076	43207	circular	68	68	2	1			gene_1-gene_66:28.34382532094263	gene_2-gene_65:10.77250244771573		gene_34-gene_63:4.20064026570700
C137164	38882	circular	61	61	2	4	gene_32-gene_52:3.98793041348307		29.1672	gene_9-gene_31:4.65495242697957	3.15523	gene_8-gene_42:5.93687098023748
C13775	43626	circular	68	68	1	5	20.6769		32.322			gene_7-gene_31:6.82751736133562
C141699	38394	circular	49	49	2	2	gene_3-gene_47:9.86834104451169		16.0115
C142037	76000	circular	110	110	2	4			gene_2-gene_101:43.61203610025409	gene_2-gene_77:10.21633615044909	gene_2-gene_99:2.60737769934513	gene_21-gene_68:4.28169996474653
C142950	39656	circular	49	49	2	6	gene_32-gene_46:4.95430532026209		18.3292	gene_5-gene_29:3.31064467202529
C143139	222319	circular	253	253	2	2	gene_83-gene_178:11.34493283092070;gene_19-gene_34:2.75659226577926		gene_11-gene_110:34.36515997606529;gene_124-gene_223:30.35164230328284	gene_179-gene_248:13.74682335561002;gene_40-gene_82:7.16873334676178	gene_73-gene_172:5.68871941875101
C143230	36204	circular	44	44	2	5			gene_2-gene_44:19.15903435777659
C143409	31366	circular	41	41	2	3			8.59239
C143691	119241	circular	241	241	2	5	gene_112-gene_144:11.39593018131399		gene_100-gene_199:34.39217144593849;gene_1-gene_100:32.23275601672584	gene_21-gene_99:10.65124934510364;gene_162-gene_189:4.36446669819083	gene_1-gene_76:2.01550375937834	gene_14-gene_107:13.97867385838252
C143737	33203	circular	45	45	2	4			9.91444
C143822	59868	circular	59	59	2	4	gene_11-gene_38:7.03910002443293		17.7497	gene_39-gene_56:3.68965408155383
C143861	15817	circular	17	17	2	2			3.60531
C143921	34002	circular	42	42	2	5			10.2102	gene_9-gene_41:2.34908975608704
C143967	43967	circular	51	51	2	3	gene_2-gene_19:6.68152470806191;gene_38-gene_49:4.65728649441658		16.7421	gene_20-gene_37:5.38768289747569	2.11709
C143979	50534	circular	67	67	2	4	gene_2-gene_46:5.11390121509129		20.6572
C143983	36610	circular	58	58	2	3			gene_1-gene_54:17.76831331148933		2.6809	gene_26-gene_37:5.17506915637509
C146586	54330	circular	56	56	2	4			26.2373	gene_14-gene_31:7.36779591534942
C15359	60647	circular	71	71	2	2	gene_6-gene_69:8.25046645111698		40.7289	gene_2-gene_48:3.66779508014440
C154992	48001	circular	50	50	2	4			19.5615	6.86448
C155273	37823	circular	55	55	1	8	5.74		gene_2-gene_51:27.68740965841490	gene_20-gene_49:2.17782772133379		gene_11-gene_51:3.81521268506918
C1599	52388	circular	59	59	2	2	gene_4-gene_54:10.91019628669793		24.8989		2.22942
C160202	201191	circular	170	170	2	1			gene_71-gene_170:50.49555893021402	gene_23-gene_122:26.62870132752719;gene_130-gene_170:4.14390315658195
C16298	38705	circular	59	59	2	7	gene_18-gene_58:18.52819359772080		gene_2-gene_58:30.81370482655336		gene_1-gene_53:2.07889454552317
C164815	47732	circular	66	66	2	4	gene_2-gene_23:2.72373689970281		34.4957	gene_24-gene_39:7.02992202228776		gene_21-gene_62:8.96139928117685
C17627	88476	circular	112	112	2	3	gene_9-gene_98:6.80300173788464		gene_11-gene_110:39.19117890039098	gene_99-gene_112:4.90181802964211	gene_11-gene_110:4.22271362232517
C176430	65744	circular	85	85	2	3			39.4631	gene_7-gene_85:10.24808325133141	gene_0-gene_76:3.36556394853925
C178512	39655	circular	48	48	2	6	gene_2-gene_16:4.94252223902663		22.4159	gene_17-gene_42:5.19529773925179		gene_27-gene_36:2.14783437364946
C178638	11578	circular	10	10	2	3			4.26283
C178855	36204	circular	44	44	2	5	gene_5-gene_31:2.15256865707582		20.2605
C17901	165622	circular	159	159	2		gene_81-gene_157:4.52113159673302;gene_15-gene_32:2.86763649961648		gene_60-gene_159:46.55207594561480	gene_33-gene_109:16.54774306856007
C189964	55471	circular	53	53	2	4	gene_20-gene_51:6.61817106024808		gene_7-gene_53:23.62975177248810
C194508	41728	circular	55	55	2	6	gene_1-gene_54:12.46260959645719		21.41
C204529	94596	circular	134	134	2	3	gene_33-gene_103:12.76187361360575		gene_13-gene_112:52.86543679526550	gene_104-gene_130:5.02087184745140;gene_16-gene_32:5.47420287574535
C211335	37288	circular	34	34	2	2			gene_4-gene_34:15.75470676721705	gene_9-gene_29:3.85327379444206
C21620	58435	circular	86	86	2	2	gene_52-gene_87:16.15998332833924		44.3183	gene_2-gene_51:14.10995897289671	5.11179	gene_2-gene_47:10.65175388306680
C216783	73777	circular	71	71	2	4	gene_27-gene_55:7.54005205133553		29.7073
C23052	37823	circular	55	55	2	8	gene_10-gene_45:7.30054562220988		26.5792			gene_3-gene_52:5.39710783287693
C23144	37406	circular	60	60	2	6	gene_26-gene_44:7.43449262370088		32.2798			3.66616
C23307	40541	circular	54	54	2	6	gene_0-gene_50:2.96267906831435		gene_0-gene_50:27.17837109534029	gene_4-gene_38:2.75905814337622		gene_19-gene_35:4.14253583661040
C237894	39646	circular	54	54	2	5	gene_2-gene_53:10.20154778188175		29.3134			gene_8-gene_38:4.18888852409268
C238946	80227	circular	114	114	2		gene_3-gene_70:6.61667948816762		gene_11-gene_110:50.48192591285184	gene_17-gene_114:9.23593145259033	gene_16-gene_115:2.88003554758159	gene_37-gene_112:4.95799117074845
C24082	33000	circular	41	41	2	2			21.8229	gene_6-gene_39:12.71614194331393		gene_6-gene_41:19.66474660665009
C24498	39775	circular	52	52	2	5			6.56042
C24636	45421	circular	55	55	1	4	6.94692		10.094
C24683	57552	circular	78	78	2	2			12.0121	gene_27-gene_77:7.33929948689531
C24687	37823	circular	55	55	2	8			gene_8-gene_56:8.66187734731331	gene_10-gene_39:4.35732873252230
C24692	86202	circular	123	123	2	3	gene_11-gene_110:8.86069400750753		gene_11-gene_110:20.07089123381230
C253158	20784	circular	33	33	2	5			11.4162			gene_3-gene_33:11.31119920108519
C25486	43207	circular	68	68	2	1			28.8492	gene_9-gene_69:10.46272442671548		gene_22-gene_51:4.20064026570700
C262577	62840	circular	78	78	1	3	42.5798		37.682			gene_27-gene_73:6.53449932264038
C264734	126515	circular	164	164	2	1	gene_1-gene_97:10.80538163270168		gene_65-gene_164:49.23578603841383	gene_98-gene_159:22.75689434787877	gene_60-gene_159:6.31838402895512	gene_115-gene_159:20.48103517886666
C2656	14195	circular	17	17	2	3			gene_3-gene_18:4.56095344854310
C273295	37668	circular	50	50	2	4	gene_0-gene_29:9.52196968252120		24.2288			gene_20-gene_45:3.59625371550488
C302684	32776	circular	53	53	2	3	gene_6-gene_23:5.12500840194615		26.2979	gene_24-gene_42:2.44983205604861		gene_15-gene_42:9.55480346064497
C305121	40393	circular	57	57	2	2	gene_1-gene_54:6.68897453309000		30.793		gene_1-gene_50:2.29916144205499
C338174	50563	circular	77	77	2	3	gene_8-gene_52:7.84302545765023		40.5577	gene_41-gene_77:5.09398874311067	4.5601	gene_54-gene_71:2.31871459242197
C338865	29339	circular	28	28	2	1			11.8078	5.47721
C351195	27464	circular	41	41	2	1			18.458	gene_3-gene_41:3.47333774673962
C351529	43875	circular	60	60	2	4	gene_14-gene_29:6.35785114102840		26.7558
C36909	37823	circular	55	55	2	8	gene_38-gene_56:3.71439387043378		28.5638	gene_3-gene_32:4.02379329965961		gene_3-gene_34:3.05535444648558
C371608	44233	circular	59	59	2	7	gene_3-gene_44:19.16919666025649		gene_3-gene_60:28.32089835372557	gene_45-gene_54:3.53744835431357	2.881
C37193	29592	circular	28	28	2	3			12.5691	4.85813
C37366	43207	circular	69	69	2	1			gene_1-gene_67:29.08758506952248	gene_17-gene_67:9.79459630913233		gene_37-gene_66:4.18616244233837
C37519	39351	circular	55	55	2	3			25.7904	gene_2-gene_53:8.69809763695362		gene_8-gene_37:6.44678405535969
C385434	51328	circular	62	62	2	2	gene_3-gene_60:10.02312607721763		gene_2-gene_61:28.43273813536022
C38570	29656	circular	47	47	2	4			21.8334	gene_8-gene_47:3.04322064828717
C398637	30893	circular	30	30	2	2			15.5966	gene_4-gene_22:5.45330387969224
C405510	103784	circular	108	108	2		gene_2-gene_85:4.87140886732224		gene_10-gene_109:50.01430695622897	gene_7-gene_106:10.00713643195468	gene_15-gene_109:3.94810846702699	gene_38-gene_108:2.34096217818170
C405938	39535	circular	40	40	2	2			17.7282	gene_4-gene_34:8.40411244541155
C42575	18304	circular	27	27	2	3			8.19523	gene_14-gene_27:2.81373274122461
C44416	58329	circular	77	77	2	2	gene_13-gene_77:13.18052029083133		43.1199		gene_18-gene_78:2.48612918755164
C44449	252409	circular	383	383	2	8			gene_91-gene_190:44.61724259280837;gene_204-gene_303:40.27527573487295;gene_342-gene_382:12.08474621239461	gene_69-gene_168:45.06687738018053;gene_183-gene_280:33.69880807181598;gene_286-gene_374:6.09311875421584	gene_101-gene_200:3.46894571793813	gene_204-gene_303:4.36857053496127;gene_72-gene_165:12.00274924555533
C450477	63065	circular	95	95	1	2	8.18245		gene_2-gene_93:42.52363993507193	gene_8-gene_68:5.06825269182899	gene_13-gene_96:4.65874493461656	gene_12-gene_71:20.45968759262248
C451077	42399	circular	46	46	2	3			21.3708	gene_6-gene_47:2.53451184460767
C451494	26847	circular	34	34	2	1			13.4782	3.89998
C451828	27156	circular	31	31	2	2			10.4916	gene_6-gene_26:6.68249490478907
C452585	48112	circular	56	56	2	2			gene_2-gene_53:24.32428496692335	gene_8-gene_57:5.46957319283567		gene_21-gene_40:2.09332995134179
C463781	41728	circular	55	55	2	6	gene_3-gene_56:12.16250729931870		25.1291
C464274	48227	circular	60	60	2	2			gene_5-gene_61:30.30277424204921	gene_5-gene_59:9.99918232674471		gene_25-gene_45:4.90683902422240
C46763	57637	circular	76	76	2	3			gene_7-gene_76:18.88810963378735	gene_60-gene_72:3.09932697086401	3.38088
C472971	94821	circular	96	96	2		gene_15-gene_72:9.56443317731801		46.4449	gene_73-gene_96:6.74463185583847	gene_1-gene_87:4.39579633133312	2.1634
C49346	58542	circular	97	97	2	2	gene_10-gene_96:2.03301245885138		54.8937	11.1082		gene_33-gene_89:7.67986772360112
C4957	30856	circular	42	42	1	6	12.3718		15.9755
C51091	43207	circular	69	69	2	2			gene_3-gene_69:34.12329352840990	gene_5-gene_68:13.32711522665279		gene_37-gene_66:4.18616244233837
C512726	37039	circular	55	55	2	4	gene_3-gene_56:8.90713440008832		30.7423			gene_6-gene_52:5.14605304371163
C526206	54578	circular	61	61	2	1			33.3797	24.4014
C530028	23754	circular	26	26	2	4	gene_18-gene_27:3.47376737695267		13.4905
C530829	51736	circular	74	74	2	4	gene_42-gene_53:5.44057034718452		38.9333	4.27978	4.77394
C57211	64489	circular	92	92	2	2	gene_60-gene_88:10.55543235458861;gene_13-gene_27:2.74889150774977		48.2428	gene_28-gene_57:7.69448050265831	gene_7-gene_88:5.30412244332697	gene_4-gene_63:19.28547129467977
C580395	37288	circular	33	33	2	2			10.1884	gene_18-gene_31:2.79352968163641
C581355	44235	circular	58	58	2	7	gene_24-gene_59:12.57573417135704		22.1386	gene_14-gene_23:2.73684569798600	2.77118
C60186	41942	circular	56	56	2	8	gene_28-gene_44:4.80696687585201		gene_4-gene_56:17.62053590255665			gene_10-gene_20:2.85133714035938
C60201	73285	circular	77	77	2	4	gene_2-gene_77:5.93895794352104		39.4386	gene_14-gene_54:6.50586448334674		gene_33-gene_57:5.54196486063416
C60830	46460	circular	63	63	2	4			33.611	gene_2-gene_59:10.45911721899633	2.37649
C60844	42994	circular	63	63	2	5	gene_37-gene_62:7.59314632288719		28.1241	gene_6-gene_36:3.72419956003390		gene_4-gene_39:7.65856648477872
C6140	11588	circular	10	10	2	3			4.93599
C6214	38359	circular	58	58	2	3	gene_7-gene_50:3.00531859779290		25.3416	gene_25-gene_45:2.37101621201801
C6259	58329	circular	77	77	1	2	12.9072		46.5605	gene_23-gene_60:2.93199261310639		gene_14-gene_61:3.05622685758757
C6513	142936	circular	161	161	2	5	gene_6-gene_101:12.18550757703868		gene_62-gene_161:55.61003670794404	gene_102-gene_160:19.93747101131276;gene_14-gene_38:2.02473197406861	gene_60-gene_155:4.70379445132339
C6522	38967	circular	61	61	2	2			27.1575	gene_2-gene_61:13.19318805118029		gene_2-gene_57:7.47197888098533
C7153	72697	circular	85	85	1	4	47.2541		53.4807		2.42248	gene_8-gene_44:3.32179305926576
C74315	44222	circular	60	60	2	7	gene_1-gene_42:17.07625494864137		gene_1-gene_58:23.25194171036134	gene_43-gene_52:2.66640370648499	2.68981
C75662	63987	circular	98	98	1	2	4.74049		44.9512	gene_15-gene_87:8.35003588175769	6.94	gene_11-gene_87:25.75714018260557
C757	37823	circular	55	55	2	8	gene_5-gene_29:6.24206228533777		gene_4-gene_55:31.80434535729270	gene_25-gene_54:3.01561502251102		gene_16-gene_54:3.37262099033993
C77964	58067	circular	75	75	2	2	gene_13-gene_70:11.11895781238275		34.091
C78441	59337	circular	80	80	2	3			36.7179	gene_15-gene_70:10.28012727672147
C7848	39224	circular	60	60	2	5	gene_16-gene_61:8.44070905508582		30.8673			gene_7-gene_35:3.62384532713235
C8003	31818	circular	39	39	2	2			21.2951	gene_5-gene_39:13.61570656098405		22.4556
C8209	39729	circular	51	51	1	6	8.93018		23.3901
C9595	40393	circular	57	57	2	2	gene_1-gene_46:6.79971112197583		31.9518	gene_17-gene_55:3.24196868930281
C100013	26776		27	27	2		gene_6-gene_27:9.30313692175782		13.9312
C100169	16851		16	16	2		6.25419		7.23021
C100314	43444		62	62	2	3			gene_2-gene_62:35.48857934526429	gene_3-gene_62:10.09709130310218
C100565	11519		15	15	1	3	9.37949		7.23519
C100982	66193		77	77	2	1			38.6259	gene_10-gene_76:25.50134476456581
C101459	10866		16	16	2	3			5.33752
C101462	29594		43	43	2	8	gene_5-gene_42:6.90546959290016		gene_1-gene_42:24.46919924004291
C101696	28113		55	55	2		gene_21-gene_36:5.02626459922472		27.021	gene_1-gene_20:5.01294209645824	2.65747	gene_1-gene_53:11.11058823888599
C101723	49886		75	75	2		gene_1-gene_38:4.83017514433477		36.0463	gene_14-gene_71:10.03633911963329	4.14612	gene_10-gene_75:17.36749579365379
C101772	24000		36	36	1	3	3.99589		15.1322
C101774	14432		24	24	2	1			11.5168	7.99215
C101918	27022		25	25	2	2	gene_1-gene_22:11.75316373679930		11.8988
C102085	13184		21	21	2		gene_1-gene_18:2.90592531185648		10.6236
C102107	10784		16	16	2	1			6.7234
C102129	32615		45	45	2	3	gene_3-gene_31:4.43733515339632		15.5583		2.01752	gene_32-gene_41:5.21748437850861
C102223	17469		23	23	2	4	gene_3-gene_16:3.82275963107675		10.7708
C102315	13035		14	14	2	1			6.19453	gene_1-gene_10:3.22673836346525
C102360	10237		11	11	2	3	gene_2-gene_11:3.14526872418031		3.77141
C102675	73635		72	72	2	4	gene_3-gene_51:8.24360129580181		33.49	gene_30-gene_72:3.14488671115042
C102843	22659		34	34	2	2	gene_1-gene_28:5.00567727735333		17.948
C102914	15385		17	17	2	1			gene_1-gene_15:7.01506119185888
C102978	70720		74	74	2	1	gene_34-gene_58:4.63406432641859		35.9171	8.65448
C102986	21430		25	25	2	1	gene_9-gene_25:2.25313921663680		gene_2-gene_23:6.01810281403169
C102994	14142		15	15	2		gene_3-gene_14:2.97113382013820		gene_2-gene_14:5.04723539453879
C10306	10432		5	5	2	1			3.40245
C103259	14324		17	17	2	3	gene_2-gene_12:2.58584399314575		gene_1-gene_15:7.38346678092526
C103401	17125		21	21	2	1	gene_3-gene_17:8.39025252021480		gene_1-gene_20:10.08134738518183
C103489	49768		76	76	2		gene_1-gene_23:5.49829080642939		45.9406	gene_24-gene_72:17.24849708559840		gene_24-gene_67:6.33809690939175
C103581	12344		16	16	2		gene_5-gene_16:3.76841021287142		6.44583
C10379	14656		24	24	2	2			10.1767
C103857	41280		53	53	2	4	gene_20-gene_52:5.23760365492975		gene_3-gene_53:23.62946718705625
C103910	28359		40	40	2	4	gene_10-gene_34:5.05231660720520		gene_2-gene_40:10.89775591019222
C104022	19012		26	26	2	3	gene_4-gene_25:6.10066076538556		14.6805
C104043	11087		8	8	1	1	3.03331		4.49034
C104607	13775		28	28	2	1			11.0289	gene_1-gene_24:6.93966488738268		gene_13-gene_24:3.18804267502127
C105132	31874		42	42	2		gene_3-gene_22:8.46465720753813		20.8394	gene_23-gene_38:2.43806792906877		gene_24-gene_37:3.15393082383443
C105264	12410		15	15	2		gene_1-gene_11:2.85032202330890		4.47124
C105363	33493		55	55	2	4	gene_17-gene_55:14.29765461231580		31.458
C106696	19596		25	25	2	2			11.8988
C106729	28828		33	33	2	2			14.3914	gene_3-gene_25:2.84368024592953
C106807	12249		15	15	1	2	6.1989		7.09717
C106874	12498		13	13	2	1			6.72323	gene_3-gene_13:3.24005919387444
C107021	18107		19	19	2	2			gene_2-gene_19:7.55758471931193	gene_7-gene_19:6.76253376737393
C107141	12494		19	19	2	2			4.14721
C107287	47825		60	60	2	5	gene_2-gene_34:2.94989975588952		20.0513
C107445	68014		82	82	2		gene_1-gene_14:3.62395605534560		47.7649	gene_15-gene_75:18.48837162436794	3.22989	gene_29-gene_75:4.74835415347749
C107509	50361		66	66	2	2			29.2972	gene_2-gene_64:10.70882996811466		gene_26-gene_63:2.57051826082174
C107561	33346		22	22	2	3	gene_4-gene_13:3.50947839275828		11.5583	gene_13-gene_22:3.11380410909511
C107906	15449		14	14	2	1			5.57627
C10796	10338		13	13	2		2.89781		3.62879
C108122	12250		20	20	1	3	3.00145		7.02668
C108131	10861		16	16	2	2			7.6168	3.17656
C108182	10185		14	14	2	4	gene_4-gene_14:6.08408352864356		7.24857
C108222	37267		45	45	2	1			gene_1-gene_42:16.96405537053997	gene_2-gene_39:6.63704215824439
C108358	55177		62	62	2	5	gene_29-gene_61:4.91719914176804		gene_12-gene_62:23.98509220848752
C108624	37796		35	35	2		gene_4-gene_20:2.54118912554868		14.9434	gene_21-gene_35:3.50803985914077
C108980	14036		16	16	2	1			7.53352
C109035	35086		56	56	1	5	32.5683		28.9474			gene_12-gene_37:3.47894776731121
C109384	24973		22	22	2		gene_1-gene_20:4.88805735555500		10.5039
C109523	10352		11	11	2		gene_1-gene_10:4.78148908431295		6.10827
C109813	17648		21	21	2	3	gene_10-gene_20:4.39869885963967		8.69277
C110255	41632		71	71	2	4	gene_44-gene_69:7.46251343304726		31.5314	gene_6-gene_43:4.39616843697549	gene_5-gene_71:2.73210254765968	gene_4-gene_45:9.94838378331242
C110271	28357		35	35	2		gene_1-gene_28:11.63402156583433		gene_1-gene_34:13.25296073130330
C110379	13101		17	17	2	4	gene_1-gene_16:7.12322413070147		9.47092
C110440	16532		18	18	2	3			5.92234
C11046	10313		14	14	2	3	gene_1-gene_12:2.24673993696620		5.45663
C110651	13208		12	12	2	2	gene_2-gene_12:5.12555760452812		6.40591
C110667	10769		16	16	2	3	gene_7-gene_16:2.18771812080068		7.69563
C110712	18741		23	23	1	2	9.48926		11.5314
C110861	20403		26	26	2	3			11.4213	5.27348
C111036	79564		123	123	2		gene_10-gene_109:56.18447738034766		gene_10-gene_109:52.96009796781870		gene_1-gene_80:4.31940848973204	gene_41-gene_105:3.67537015932320
C111184	15036		15	15	2		5.3354		5.29214
C111272	71488		82	82	1	4	47.616		54.5528		gene_1-gene_78:2.86049822228014	gene_14-gene_52:3.80498210402918
C11133	12266		13	13	2	3	gene_1-gene_10:3.21801607591886		4.85587
C111458	14412		14	14	2	1			6.75488	gene_1-gene_13:3.97711417130587
C112013	11104		5	5	2		3.56903		2.66118
C112186	27128		42	42	2	4	gene_3-gene_20:5.37549759658635		gene_3-gene_42:21.09042188992398	gene_21-gene_42:2.63730008190347
C112647	16326		18	18	1	1	4.09838		8.90269
C112782	15489		12	12	2	1			gene_2-gene_12:5.50751545754222
C11307	25229		29	29	2	2	gene_1-gene_28:2.55489319662466		gene_3-gene_29:11.56020942949380
C11361	18255		14	14	2	2			5.61549
C113654	25404		51	51	2		gene_4-gene_41:13.53651660997913		23.8944			gene_1-gene_50:9.03785310913452
C113754	23231		32	32	2	1			gene_7-gene_32:6.34562521212573
C114666	14044		18	18	2	3			5.93449
C114951	25326		29	29	2	2			15.4961	gene_6-gene_18:4.63227562669272
C115102	10254		13	13	1	7	3.35904		gene_3-gene_13:4.54437468317258
C115163	43058		57	57	2	1	gene_6-gene_55:3.99575791093412		26.4352	gene_1-gene_32:2.78571268733165		gene_11-gene_35:5.84188554667355
C115196	31322		35	35	2	2	gene_3-gene_34:3.58528111319959		14.2843
C11570	11813		9	9	1	2	2.3302		5.93265
C115796	11713		14	14	2	3	gene_2-gene_14:6.56366513067066		7.26442
C11586	11313		19	19	2	3			8.94728	gene_4-gene_18:3.12227076705361
C116256	29927		43	43	2	2			gene_2-gene_36:14.14578175407777	gene_13-gene_36:3.20993772310390
C11636	12784		18	18	2	1			6.18144
C116467	31614		38	38	2	1			15.2838	gene_7-gene_38:2.78680074593799
C116718	33941		42	42	2	2			19.1157	gene_1-gene_40:5.34766591854666
C117170	11398		12	12	2		2.41691		gene_3-gene_12:4.45213609703628
C117424	51078		53	53	2	3	gene_9-gene_50:6.03664934492164		23.593
C117668	12937		11	11	2	2			5.27619
C117732	21720		25	25	2	5	gene_6-gene_25:5.94356263302779		10.312
C117813	21349		32	32	2	3	gene_8-gene_32:7.14298348250855		14.6519
C118055	27592		33	33	2	2	gene_2-gene_33:13.30256335422295		16.3492
C118752	17334		22	22	2		gene_1-gene_14:6.26021224284714		8.0183
C119079	128759		131	131	2	19			gene_10-gene_109:34.77752232730251	gene_4-gene_103:7.25719651899125
C119084	17844		21	21	2		gene_6-gene_19:3.44017296409754		7.39233
C119250	10711		6	6	1	3	2.57167		3.89196
C119487	19383		26	26	2		gene_1-gene_14:6.25441548475968		gene_1-gene_22:9.25179287220561
C11950	24641		34	34	2	3			12.4315	gene_1-gene_31:5.03909903041907
C119541	25312		20	20	2	1			9.59034	gene_2-gene_20:4.34874767326877
C119678	12458		11	11	2		4.46922		4.48975
C11977	30790		45	45	2	1			17.6547	5.86664
C119954	13723		15	15	2	3			7.23519
C120039	10609		9	9	2		4.72374		4.73826
C120187	25302		29	29	2	1	gene_5-gene_29:4.54583825139644		12.9726
C120293	26415		30	30	2	4	gene_7-gene_23:8.72254455169448		gene_1-gene_27:15.15020558096094
C120362	10702		11	11	2	1			6.07871	2.87873
C120637	24402		26	26	2	3			11.0821
C120958	17377		31	31	2		gene_2-gene_20:4.04932035299107		14.9969			gene_11-gene_28:6.87538550140052
C120969	20965		18	18	2	6	gene_2-gene_17:7.02631411769341		10.0227
C121089	13726		18	18	2	4	gene_1-gene_13:6.54753131893871		gene_1-gene_16:6.20029760649700
C121524	12926		15	15	1	4	8.21903		7.24914
C1221	10053		8	8	2		2.09826		2.30418
C122849	29267		36	36	2	4	gene_4-gene_32:6.46201610239921		17.0489
C122944	18554		25	25	2		gene_1-gene_24:3.26390173641802		8.31601
C123074	46166		51	51	2	4	gene_4-gene_25:5.19548720949199		22.0959	gene_27-gene_50:2.26677258884359
C123129	32585		54	54	2		gene_1-gene_53:3.74130562141034		gene_1-gene_53:24.58432814675128	gene_13-gene_25:3.24753801609073
C12353	30623		39	39	2	2	gene_4-gene_23:9.37269832040150		gene_4-gene_39:23.14482715966389	gene_24-gene_35:2.09926153122686
C123567	21065		27	27	2	5	gene_10-gene_27:7.34423155286755		13.8586
C123625	16898		5	5	1	1	2.24652		2.97047
C12393	44469		42	42	2	4			21.9993	2.8747
C124240	17139		21	21	2		8.08655		8.3423
C12430	23186		40	40	2	1			21.2514	gene_1-gene_31:8.46482510653449		gene_1-gene_12:4.08484212840099
C124306	28374		54	54	2		gene_22-gene_31:2.55604762756340		27.2949	gene_6-gene_50:6.19417446914551	2.79425	17.3648
C124689	16913		20	20	2	4			6.86788
C125163	23343		27	27	2	3	gene_6-gene_25:5.62935385013495		11.9818
C125251	59956		56	56	2		gene_1-gene_35:4.35373927098139		24.3056
C125565	12787		19	19	2	1	gene_1-gene_11:3.66528885147337		5.59802
C125715	17072		12	12	2		gene_2-gene_11:2.37983013649353
C12583	18523		20	20	2	6	gene_5-gene_20:7.13422550273696		6.47762
C125987	18721		19	19	2	4	gene_1-gene_17:7.31306763321796		9.1167
C126029	13854		17	17	2	1			8.69288	gene_8-gene_17:3.31007784106929
C126896	10278		9	9	2		2.44093		2.85018
C127371	10054		11	11	2	1	gene_2-gene_11:2.15655042841635		gene_2-gene_11:5.48272493307537
C127664	40705		42	42	2	1	gene_3-gene_29:3.88984722269098		gene_2-gene_42:10.95400225998127			gene_29-gene_42:2.01526287095387
C127708	11694		20	20	2	3			8.19691			gene_11-gene_20:4.60804919690008
C127763	24713		46	46	2	1			23.2119	18.4825		gene_1-gene_42:6.39582303966200
C12789	17427		27	27	2		3.63134		11.9818
C12803	11198		16	16	2	3	gene_5-gene_14:3.65144477016072		6.98087
C128231	12048		10	10	2		2.31083
C128413	13406		29	29	2	1			14.7659	gene_3-gene_26:3.66223539409853		gene_6-gene_23:3.36682330546756
C12864	13930		20	20	2	2	gene_6-gene_19:2.10305853147190		gene_3-gene_20:7.44365645308621
C128946	75983		73	73	2		gene_2-gene_73:2.41821142551446		37.2528	gene_14-gene_67:7.38669474951890	gene_1-gene_67:2.11061504064969	gene_22-gene_32:4.02344828372822
C12904	15100		17	17	2		gene_4-gene_16:2.79990392711951		9.12379
C129133	31396		40	40	2	2			18.9961	gene_1-gene_37:11.50111866390929
C12938	12410		23	23	2		gene_2-gene_23:3.72766922284163		10.0631
C129423	54383		70	70	2	3			31.3556	gene_5-gene_70:17.28263280130836		gene_20-gene_70:5.79221374751573
C129510	16293		25	25	2	1	gene_2-gene_25:2.09432157074369		10.9569			gene_4-gene_22:2.30847175051846
C12974	38889		57	57	2	3			gene_1-gene_53:3.73512226538598	gene_20-gene_53:5.78328095389751
C130394	15162		15	15	2	3			4.63733
C13081	10563		8	8	2		2.08045		3.1453
C131104	10130		15	15	2	8	gene_5-gene_15:4.81524291535018		6.21533
C13120	10523		15	15	2		gene_2-gene_11:3.38548411048466		gene_2-gene_15:6.81167097389790
C131257	13075		18	18	2	5			7.18289
C131499	39776		50	50	2	2	gene_17-gene_44:13.21614563890285		25.5897	gene_1-gene_16:5.28745419242950	gene_3-gene_50:2.00863965740846	gene_1-gene_12:3.84532065343753
C13179	34111		32	32	1	2	4.18427		gene_4-gene_32:17.29327279847074
C131869	17059		13	13	2	1	gene_4-gene_13:2.14539060811273		6.62371
C132049	10228		14	14	2	3			5.42104
C132315	16532		28	28	2	1			13.5832	gene_18-gene_28:2.99586209776924		gene_1-gene_27:4.00926610805140
C1324	53930		76	76	2	2	gene_2-gene_67:28.24617277494802		50.384		4.05408	gene_64-gene_75:4.90565152533256
C132637	32500		42	42	2		gene_5-gene_41:3.00320429925733		gene_3-gene_42:20.82083085254503
C13304	10871		11	11	1	2	3.06915		4.92316
C133058	15154		20	20	2		gene_1-gene_14:6.45767133332139		10.0624
C133136	24896		38	38	2	1			19.7528	gene_11-gene_38:2.72523337947623		gene_14-gene_24:3.26515698305207
C133476	14240		11	11	1	1	4.7682		7.48137
C133788	13386		18	18	2	1	gene_2-gene_15:3.88748820521870		6.91713
C133865	18084		24	24	2	3	gene_5-gene_19:4.27957636438354		12.3903
C133918	16716		22	22	2	3	gene_2-gene_21:10.19564864019893		8.5036
C134018	13786		18	18	2		gene_9-gene_18:2.35318229907431		5.97581
C13429	31343		24	24	2		gene_2-gene_24:2.04066237322998		gene_2-gene_24:12.37035139674746
C134427	56997		62	62	2	2			31.6445	gene_1-gene_55:14.82281260489729	2.24871	gene_39-gene_48:3.27195349868217
C134463	61943		85	85	2	2	gene_2-gene_55:10.79617166517554		42.6599	gene_25-gene_81:4.55876946596928	2.84178	gene_34-gene_85:15.31842048374250
C13457	12001		9	9	2		3.22106		5.9173
C13586	100422		65	65	2		gene_1-gene_58:4.92797135513610		gene_1-gene_58:27.66662021968907
C136111	12996		23	23	2		gene_14-gene_23:2.33015513587928		8.47266
C136272	54812		60	60	2	3			18.1117	gene_1-gene_57:4.95337269557921
C136689	32593		39	39	2		gene_5-gene_39:6.12238675962565		20.3131
C13730	11061		11	11	2		4.04683		6.89249
C137673	13970		22	22	2	2	gene_12-gene_22:2.64818031736428		9.39013
C138033	15436		14	14	2	2			7.14124	gene_2-gene_14:2.14784658214487		gene_5-gene_14:2.65687925859409
C13845	10545		16	16	2		7.51224		6.4078
C138605	23409		28	28	2	6	gene_1-gene_26:10.69324491629951		13.7211
C13894	10896		12	12	2		gene_2-gene_12:2.95706107277857		6.06778
C138975	12987		12	12	2	2			5.53952
C138992	31811		31	31	2	2	gene_1-gene_15:3.67622838334311		13.2327	gene_16-gene_27:2.19963657367936
C13950	24008		32	32	2	4	gene_3-gene_18:6.43850724959382		16.7286			gene_19-gene_32:2.32331665014482
C13977	11238		12	12	2		gene_2-gene_12:3.42922420227530		5.34977
C139886	14118		25	25	2		gene_12-gene_25:2.33548043516377		12.1288			gene_3-gene_22:3.01210014261890
C139945	11770		16	16	2		gene_1-gene_12:4.02449647659406		gene_1-gene_14:6.76256913928325			gene_7-gene_16:3.59277094499772
C140152	12326		8	8	2		2.04669
C140308	15720		15	15	2		gene_5-gene_15:3.06774882261284		gene_3-gene_15:4.89901252530690
C14055	19422		25	25	2	6	gene_4-gene_19:6.82023052990861		8.23791
C140592	12692		11	11	2	1			3.88318
C14085	20656		28	28	2	1	gene_10-gene_27:2.91510203605950		gene_1-gene_27:7.67774949159018
C140852	12219		17	17	2	2			5.52413			gene_4-gene_13:2.27666801688248
C141126	12166		14	14	2	1			6.14631
C141439	11921		17	17	2	2	gene_1-gene_14:3.05111287850506		gene_1-gene_14:3.91897166359733
C141814	17499		20	20	2	2			4.43275
C142127	19038		22	22	2	1			6.49605
C143132	38714		46	46	2	3	gene_1-gene_27:8.49753842213477		gene_1-gene_37:19.41823356050427
C143348	10774		17	17	2		gene_1-gene_16:5.28838644133156		8.54331
C143413	44990		62	62	2	7	gene_8-gene_56:19.81882188249764		25.7929		3.51417
C14393	13295		10	10	2		3.12982		3.47312
C144033	18356		38	38	2	1	gene_1-gene_37:2.24770154809052		19.0403			gene_2-gene_27:3.89276761000390
C144532	11895		11	11	2		4.94477		4.31714
C144935	25690		38	38	2	2	gene_7-gene_29:8.64738045984667		19.0403			gene_2-gene_38:3.32605559990292
C14495	11585		10	10	2		2.23451		5.66498
C145000	12240		17	17	1	3	4.68523		8.1421
C145284	11330		10	10	2	1			5.70494	2.57302
C14537	31352		41	41	2		gene_5-gene_41:4.32982106296463		15.324
C14538	11009		14	14	2	4	gene_1-gene_10:2.02829358873709		6.682
C145713	31062		18	18	2	3			8.35056	gene_1-gene_14:2.76176000984125
C145744	25526		29	29	2	7	gene_1-gene_19:3.26106189186553		gene_1-gene_26:10.08676248993460
C14614	20852		19	19	2	2	gene_2-gene_14:3.51609180570983		gene_2-gene_19:4.64079717295155
C146288	18015		26	26	2		gene_7-gene_23:2.43206578505660		9.9842			gene_1-gene_11:2.45547877632714
C146764	11014		18	18	2	1			gene_2-gene_18:7.88876006814588	gene_2-gene_18:3.29270954508846
C146869	13472		10	10	1	3	4.1646		5.66498
C147058	24218		41	41	2	1	gene_2-gene_24:2.61314170126155		gene_4-gene_41:20.02690585442357	gene_25-gene_38:3.39117735017762		gene_12-gene_41:3.79297234755660
C147602	28104		30	30	2	2	gene_9-gene_26:3.56367520733347		14.0849
C147607	26338		43	43	2	1			21.3611	14.8437		gene_2-gene_25:5.35751967340294
C147683	43491		44	44	2	1			20.2208	gene_6-gene_44:11.87099774775307
C148090	22320		26	26	2	1			10.0106			gene_2-gene_25:5.94734520831389
C148488	13182		17	17	2	3	gene_1-gene_16:2.54762786739082		gene_6-gene_16:5.06307797871285
C148739	49420		71	71	2		gene_32-gene_66:3.87762369002976		37.1832	gene_4-gene_31:8.20516204150764		gene_2-gene_30:5.43440702166393
C148820	23417		36	36	2		gene_2-gene_21:2.40748518208393		gene_1-gene_30:14.53733439969213			gene_1-gene_27:2.81031921732624
C149133	12733		15	15	2		2.73858		7.47437
C149440	13607		16	16	2	3			6.64217
C149622	54162		45	45	2	1			23.5649	8.11141
C14979	22650		31	31	2	5			8.17679
C149806	11026		16	16	2	2			gene_3-gene_15:4.77407378869860
C15001	34155		40	40	2	1			14.0572	4.18372
C150360	24010		42	42	2		5.98165		19.7972			gene_1-gene_37:8.83712755616828
C150398	14798		16	16	2	3			5.25911
C15055	37478		51	51	2	5			16.2853
C150833	43274		70	70	2		gene_20-gene_30:4.55350392072059		37.774	gene_31-gene_53:9.42317382920129;gene_1-gene_19:2.06548163450235	gene_3-gene_70:3.75981610672266	gene_1-gene_56:18.71648066454441
C151694	59886		64	64	2	1			26.4502	16.3712	gene_1-gene_61:2.79028512692188
C15185	41825		50	50	2	4			21.67	gene_1-gene_44:4.35613870394790
C15193	19621		20	20	2	2			9.40631	gene_4-gene_20:3.12637812332194
C152275	162078		158	158	2		gene_70-gene_157:7.55702314557132		gene_59-gene_158:49.72966737675316	gene_16-gene_69:15.81594402861482;gene_99-gene_118:3.60444659408832	gene_35-gene_95:2.58615695440203
C152745	27660		27	27	2	1	gene_5-gene_18:5.21343628093670		gene_2-gene_27:13.67982901871141
C153101	61421		88	88	2	2			gene_3-gene_85:39.26285117658912	gene_1-gene_87:12.07998569058083		gene_4-gene_40:7.03613181178292
C153403	17471		16	16	2	1			6.64217
C15353	34733		66	66	2		gene_11-gene_49:2.31536718247074		31.5289	8.92455	2.00138	gene_5-gene_66:11.48327742039460
C154543	68009		53	53	2	1			24.6036	8.14626
C154943	35733		39	39	2	3	gene_16-gene_37:9.41469193049622		19.5818	gene_1-gene_15:4.96139162829764
C155556	96275		106	106	2	2	gene_9-gene_94:5.10267655679990		gene_9-gene_94:30.47951763174845		gene_10-gene_89:4.93116075390890	gene_46-gene_64:2.77968609266159
C15569	41039		29	29	2		3.03701		14.1062
C155986	15265		12	12	2	1	gene_2-gene_12:2.90510681232220		6.01982
C156419	12671		28	28	2		gene_13-gene_28:3.44828815931655		13.4374	gene_1-gene_18:2.22377544561684
C15656	13347		16	16	2	1			5.63057
C158009	18872		29	29	2	1			12.9455	gene_4-gene_29:11.07530739072993		gene_8-gene_22:3.22347219429707
C158150	33727		46	46	2		gene_36-gene_46:2.00569562132357		19.5047	gene_1-gene_35:9.62346779418068
C158432	11329		11	11	2		gene_2-gene_11:2.50049144673464		3.39356
C158465	10631		14	14	2	1			7.39235	gene_2-gene_11:3.96751398468775		gene_2-gene_14:2.82702297318480
C158638	11094		13	13	1	1	6.53707		5.91906
C158813	14521		24	24	2		gene_13-gene_24:2.01471919441285		12.2889	gene_1-gene_12:5.79600343952104		gene_1-gene_16:5.48899655734722
C159079	10715		11	11	2		gene_2-gene_11:2.29688944082140		6.25523
C159318	10067		14	14	2		gene_4-gene_14:5.11470220327447		7.07334
C159669	12642		12	12	2		4.8159		6.29279
C16076	35303		35	35	2	4	gene_3-gene_35:8.63057817980712		gene_3-gene_35:15.79494816534108
C16082	13476		15	15	2	2	gene_3-gene_14:4.91164250271199		8.53995
C160846	33353		26	26	2	3	gene_2-gene_20:7.88607817186469		12.6482
C162870	16341		21	21	2	2	gene_1-gene_20:10.59343073305572		9.89505
C162961	17876		23	23	2		gene_1-gene_21:4.08521549253091		9.90763
C162989	20416		26	26	2	2			13.4611	gene_12-gene_23:3.88855081960397		gene_6-gene_25:2.03818250928230
C16376	59741		60	60	2	4	gene_8-gene_47:6.64933181724198		gene_1-gene_56:25.47503791780901
C164758	71112		66	66	2	4	gene_2-gene_66:9.63344310731345		35.0186	gene_21-gene_33:3.73622206785519
C164782	28391		27	27	1	3	9.58017		11.5438
C164880	17567		7	7	2		2.33121		3.68531
C165167	13032		14	14	2	1			5.23072
C16568	38896		35	35	2		gene_6-gene_31:6.09577823479419		17.619
C166097	39638		72	72	2	7	gene_44-gene_72:2.15561652087838;gene_2-gene_23:7.32787995184763		37.7711	gene_24-gene_43:5.81945175820344	gene_1-gene_63:3.18404065885804	gene_25-gene_68:12.60670976770100
C16626	48831		62	62	2	2	gene_4-gene_61:8.76661202748690		32.215			gene_2-gene_33:3.81592381658122
C16659	23835		38	38	2		gene_13-gene_26:2.61341613807008		20.1111	7.14092		11.989
C166615	16717		20	20	2		2.32136		6.42579
C166714	10309		15	15	2		gene_4-gene_15:6.31077653955234		7.24914
C167147	18022		32	32	2	1			9.57293	gene_4-gene_32:2.63885018738812
C168473	25237		24	24	2	2	gene_14-gene_24:5.96181659401554		10.5258
C168476	10157		21	21	2	2			9.09151	2.79391		7.33983
C168711	12610		17	17	2	2			3.92194
C169011	11553		16	16	2	1			7.98076			gene_3-gene_16:3.31706770086781
C169066	14151		11	11	2		gene_2-gene_11:6.78852758476572		6.27811
C16907	18635		21	21	1	1	5.4569		6.76398
C169368	10015		11	11	2		5.6886		4.46226
C169765	14952		20	20	2	3	gene_2-gene_19:7.84556529846073		7.86425
C17013	16116		15	15	2		gene_1-gene_11:3.48966848393550		7.89415
C170340	12642		10	10	2	3			5.55765
C170424	134453		111	111	2	1			gene_1-gene_97:47.08267757440256	gene_13-gene_111:22.88919372050777
C17079	15817		27	27	2		gene_2-gene_25:5.04386784385589		13.8076
C17161	57146		65	65	1	2	8.55803		33.4397	gene_41-gene_56:2.96367339392105		gene_42-gene_56:2.34265860201628
C1719	24993		36	36	2		gene_1-gene_33:15.90127097033018		gene_1-gene_33:13.62335656157899			gene_3-gene_12:7.42250820016277
C172016	11122		19	19	2	1			9.02309	gene_1-gene_17:3.39088672877468
C172272	10584		6	6	1	1	3.8165		3.42855
C172830	12443		18	18	2		gene_9-gene_18:2.53410342348949		7.64995
C17328	58198		88	88	1	2	34.5108		29.024
C173305	30635		50	50	2	3	gene_5-gene_27:11.48796396366420		23.4531	gene_40-gene_50:3.89691661968182		gene_3-gene_50:5.88901884726501
C173412	48269		61	61	2	2			30.8463	gene_8-gene_60:10.10782833953177		gene_28-gene_48:4.89013333071955
C173423	11742		11	11	1	4	5.42659		6.10827
C17361	32573		12	12	2	1			5.38219	gene_1-gene_11:5.52695565190104
C173682	43949		47	47	2	5	gene_3-gene_40:4.77728773375638		21.0794		2.07861
C17369	62226		74	74	2	6	gene_1-gene_25:2.66294077406089		gene_1-gene_69:29.40549093136265	gene_9-gene_63:4.83040137424855		gene_7-gene_45:3.90507939169589
C17385	11243		11	11	2	1			6.28155
C174071	28916		49	49	2	2			25.0404	gene_7-gene_45:7.43474539190667		gene_20-gene_45:10.57129654961748
C174180	18401		22	22	2	2	gene_2-gene_20:2.49905938105373		9.75014
C17422	39147		54	54	2	2	gene_10-gene_48:4.46943559657467		20.4356	gene_1-gene_20:2.18328961330360	2.55722
C174220	13789		22	22	2		gene_1-gene_17:2.43052053014084		11.5514			gene_2-gene_22:3.90963995647101
C174243	10777		11	11	2	2			4.73414
C17447	19876		28	28	2	3			7.8797	2.04103
C174535	29534		33	33	2	2	gene_2-gene_33:10.62338833709155		16.8744
C174824	29432		45	45	2	1			21.576	gene_8-gene_44:3.49130949375606		gene_3-gene_39:9.85902177219512
C174944	19760		33	33	1	1	5.90695		16.3492
C175292	23076		28	28	2	3	gene_9-gene_28:2.69291189180516		12.232
C175458	26279		18	18	2		gene_2-gene_11:2.65299647226333		8.95319
C17549	15086		12	12	2	3	gene_1-gene_11:2.35363035790782		3.58938
C17585	24281		28	28	2		gene_1-gene_22:6.26280016914930		gene_1-gene_25:11.67381971038475
C175900	13098		12	12	2	3			6.25912
C176041	44486		37	37	2		gene_1-gene_30:2.18533480898579		18.5342	gene_10-gene_36:2.40652372517054
C176135	66305		88	88	1	2	9.03719		40.2121	gene_36-gene_65:4.38984144350806	gene_1-gene_77:3.95949724498688	gene_7-gene_60:4.21603954422754
C176360	25591		32	32	2	3			10.3886	gene_1-gene_28:2.46867619693844
C176901	13775		16	16	2	1	gene_3-gene_16:5.09293981091714		6.9213
C17701	27636		22	22	2	5			7.62954
C17723	16316		23	23	2	4			10.0589
C177438	24613		30	30	2		gene_1-gene_12:6.19775272560390		12.8343
C17763	16489		32	32	2	1			gene_3-gene_32:17.33460701474599	gene_6-gene_30:2.37412220496973
C177865	48231		61	61	2	4	gene_4-gene_54:3.48083017247654		32.8047	gene_12-gene_61:5.87277892878982		gene_8-gene_51:4.79181480430402
C17813	12889		18	18	2	2			6.91713	gene_1-gene_13:2.42000922252696
C17863	12863		17	17	1	4	2.9878		8.84824
C178799	11215		15	15	2	3	gene_4-gene_15:4.02354063397703		6.57488
C179072	13198		20	20	2	3			7.8469
C17915	12501		10	10	2		2.81659		3.3789
C179239	46797		76	76	2		42.5803		40.0707			gene_21-gene_33:4.31014924156803
C179648	17707		22	22	2		gene_7-gene_21:2.10579756452277		gene_3-gene_21:4.80101539856725
C17989	71340		83	83	1	4	11.6186		16.3678
C17999	28673		45	45	2	4	gene_18-gene_28:3.35360122652123		22.8488	gene_1-gene_44:5.53513936357996
C179998	59592		69	69	2	4	gene_13-gene_60:4.92934855604409		gene_7-gene_62:17.29887207005199		gene_1-gene_61:2.45007886381029
C180505	22666		40	40	2		gene_3-gene_20:4.06000667719639		19.9644	gene_21-gene_37:2.43576774177873		gene_20-gene_39:3.45395746518684
C180654	10090		11	11	2	2			6.10827
C181027	14244		35	35	2	5	gene_16-gene_29:3.07424066951867		13.472	gene_1-gene_15:4.86703308853095		gene_2-gene_32:12.54284369528433
C181235	11616		11	11	2	1			6.15471	gene_2-gene_11:2.21821432071728
C18133	40232		75	75	2		30.8785		26.0928		2.6143	gene_17-gene_74:5.23675185322621
C181401	11128		11	11	2	1			4.48975
C181695	26690		34	34	2		gene_1-gene_30:3.33607188786307		16.749
C18198	40210		40	40	2	2			gene_2-gene_37:5.34828336838027
C182302	27227		27	27	2	2	gene_1-gene_10:2.80237258996615		gene_1-gene_26:8.54945338188426
C182748	10556		9	9	2	2			4.79012
C183405	16590		28	28	2		gene_1-gene_14:3.34079418503167		13.4374	gene_15-gene_25:4.37940134170849		9.03485
C184043	12474		18	18	2	1			6.85055			gene_4-gene_16:2.34990171846513
C1852	21254		21	21	2	3			4.49318
C185785	24916		19	19	2	1			8.81918
C185790	11194		15	15	2		gene_3-gene_15:2.34829357974538		7.65786
C185964	12150		11	11	2			gene_1-gene_10:4.25652079365081
C186290	25340		34	34	2	3	gene_9-gene_31:10.74870274720072		gene_7-gene_34:14.33744876860692
C187188	15684		20	20	2		gene_2-gene_17:3.90749782472751		9.40631
C187203	35968		46	46	2	1	gene_2-gene_22:4.70063324118483		21.6359	gene_23-gene_45:7.23173658172333		gene_23-gene_46:8.91512019897680
C187558	14302		4	4	2	1			2.22306
C188922	56830		100	100	2		gene_5-gene_99:4.45408540833599		gene_1-gene_99:44.61742519035973	gene_24-gene_96:6.75794126151653	gene_1-gene_72:2.35394042330493	gene_25-gene_81:8.54929110770077
C18993	13124		15	15	2	7	gene_1-gene_11:4.29262999221469		8.53995
C189963	35279		38	38	2	1			18.4806	10.9542
C190086	54776		80	80	2		gene_30-gene_80:7.45753490370278		36.8846	gene_1-gene_29:7.28190888397169	4.67426	gene_1-gene_26:4.11678586670395
C190200	14949		26	26	2		gene_6-gene_19:2.15349590913943		11.5036			gene_1-gene_12:3.28210484515650
C190640	16579		15	15	1	2	9.36209		7.47392
C1908	19871		29	29	2	3	gene_3-gene_24:10.32402865164534		14.6255
C191062	11739		17	17	2	3	gene_1-gene_15:9.14540338110277		8.1421
C191463	13484		23	23	2		6.614		11.0083
C191759	17571		21	21	2	2			10.4225
C192136	15463		16	16	2	2			7.44509	2.98799
C192208	13445		16	16	2		gene_1-gene_13:3.22140003693957		gene_1-gene_14:6.93425136016840
C19221	28552		30	30	1	1	10.9453		9.06849
C192279	45418		67	67	2	1			36.8778	27.947		gene_1-gene_63:11.21819539087421
C192588	23658		24	24	2		gene_2-gene_24:5.56998812522451		11.6127
C192617	43971		67	67	2	3	gene_16-gene_67:8.10667846471091		36.0562	gene_3-gene_15:5.04199390633066	3.65825	gene_6-gene_15:6.76674999045890
C192886	11873		13	13	1	2	6.44986		6.36447
C19326	16287		26	26	2	7	gene_2-gene_26:3.88774454405588		8.53788
C1933	11917		15	15	1	4	2.37258		8.20618
C193673	39834		33	33	2	1			15.0866	gene_2-gene_32:8.06692425034699
C194230	26146		38	38	2	3	gene_2-gene_38:17.86461611968042		gene_2-gene_38:14.71221627096216
C19520	61758		78	78	2	2	gene_4-gene_77:9.03609315925561		gene_1-gene_77:38.29951464809576	gene_29-gene_45:2.16937272877687
C195434	19809		24	24	2	1			11.3918	gene_1-gene_23:3.90050295472865
C195799	37846		44	44	2	3	gene_15-gene_43:8.37934547684140		20.2659
C19606	13515		16	16	2	2			7.04071
C19639	16965		24	24	2	3			8.71742	gene_13-gene_24:2.12792049345119		gene_11-gene_23:3.01285891613688
C19686	34232		45	45	2	1			gene_7-gene_45:14.70040774295560	gene_12-gene_45:6.23177321252131
C197353	11065		17	17	2	1			6.7177	gene_1-gene_13:3.73549605878329
C197490	11550		8	8	2		2.08045		4.49034
C197723	16429		19	19	2		gene_1-gene_11:4.16334616541752		gene_1-gene_18:9.03573509959083
C19795	32279		44	44	2		gene_1-gene_39:19.89157836201484		gene_1-gene_39:19.48620505137446
C198189	16840		13	13	2		8.37373		6.2968
C19837	10102		13	13	2	2	gene_1-gene_12:3.76905544602226		5.63858
C198450	10084		9	9	2	1			5.00189
C198472	22357		22	22	2	1	gene_11-gene_21:2.64818031736428		gene_3-gene_21:9.41572849615760
C19872	82783		122	122	2		gene_19-gene_35:2.43592179478293		gene_23-gene_122:54.84935805658314	gene_36-gene_122:35.16102306790500	gene_2-gene_101:2.95428539288339	gene_7-gene_106:24.43857028736597
C200463	10274		17	17	2	1			8.41316	gene_3-gene_17:6.25255560272002
C201756	26862		26	26	2	1			8.36455	gene_3-gene_26:4.87330960885653
C201906	18363		20	20	2	4	gene_1-gene_15:8.86476621751412		9.90864
C20232	13296		9	9	1	3	6.0643		4.76594
C202382	16887		18	18	2	1			7.7613	3.45511
C202492	14737		22	22	2	1			8.80771	gene_5-gene_22:4.77606055063150
C202572	23000		26	26	2	1			13.0627			gene_13-gene_26:3.71820225427299
C20264	22248		25	25	2	3			9.49318
C203147	18932		22	22	2		gene_3-gene_22:4.12496006997099		11.5514
C203318	10510		16	16	2	3	gene_3-gene_16:8.54110079173650		7.68075
C203368	26675		41	41	2	3			18.6165	gene_3-gene_12:3.48820223304389		gene_1-gene_40:2.01078779692219
C203377	20423		29	29	2	3			7.0487	gene_2-gene_29:3.91480808948345
C204812	15973		13	13	2	2			5.84415
C205377	52792		59	59	2	1			gene_3-gene_57:26.09391241779897	gene_3-gene_49:17.37203666525513
C206467	16774		24	24	2	1			9.58296	gene_6-gene_15:2.47816602217672
C20708	10586		15	15	2	4	gene_2-gene_12:3.28500241495145		gene_2-gene_15:7.05919009677670
C207503	27225		44	44	2		gene_22-gene_44:3.81894986509018		23.0027	gene_1-gene_21:7.18804490044076		gene_1-gene_42:4.68551878532749
C207591	19080		17	17	2	1			8.07416
C20820	10297		8	8	2		2.65534		2.42851
C208419	73689		68	68	2	6			34.339	18.4801		gene_32-gene_66:8.99557839656601
C20857	33062		48	48	2	4	gene_15-gene_42:4.10545369664920		25.7152	2.49577
C20934	11709		9	9	2		2.36125		3.08656
C209700	11064		14	14	2	1	gene_1-gene_10:3.04192481686318		5.21894
C20979	13770		16	16	2	2	gene_2-gene_16:3.19072317478729		7.04071
C210967	19750		17	17	2	1			gene_3-gene_17:6.42722847510438
C21116	11681		10	10	1	1	4.00639		5.98672
C211492	28081		31	31	2	2	gene_1-gene_30:10.68733127297850		15.7765
C21183	17569		31	31	2	3			18.692	4.32148		gene_1-gene_17:2.53752678472367
C211971	11839		13	13	2		gene_4-gene_13:3.06529600236069		5.79937
C212229	23861		20	20	2	3	gene_9-gene_20:6.74612272922546		8.82516
C212286	73871		47	47	2		gene_3-gene_39:2.88234895253416		17.7198
C212562	16825		18	18	2	1			gene_4-gene_18:6.90420058598933
C214257	19846		38	38	2		gene_1-gene_17:3.74408174546817		17.7091	gene_18-gene_38:3.72666789846630		gene_22-gene_38:7.15408994057244
C214640	38311		54	54	2	2			21.3495	gene_1-gene_47:3.97403791231407	2.37837
C214784	11450		15	15	1	4	7.58136		6.66131
C215179	17893		21	21	2	3			8.7882
C2156	41085		69	69	2	5	gene_1-gene_17:6.28115688923699		38.1948	gene_18-gene_58:10.61238406008670	gene_1-gene_60:2.49799861059529	gene_18-gene_60:3.22814575357138
C2157	39818		69	69	1	5	6.5834		27.5073	gene_21-gene_33:3.27174207241104		gene_21-gene_60:5.52705257875500
C215718	12006		19	19	2	1			gene_1-gene_18:5.23060792287297
C216189	28056		30	30	2	4			gene_2-gene_30:13.05786765397402
C218007	51623		71	71	2		gene_23-gene_36:2.10187054325906		28.2045	gene_2-gene_71:9.76187326426385
C21832	14853		16	16	2	4			3.1056
C218339	14449		22	22	2		gene_5-gene_19:3.05092379282898		gene_2-gene_22:10.94387745567355
C218466	14052		21	21	2		gene_1-gene_16:7.80485961514093		9.89505
C218612	11125		17	17	2		gene_1-gene_15:2.63646196560339		8.88361
C21869	42466		58	58	2	3			23.4764	14.5617	2.59568
C218756	15216		21	21	2	3	gene_5-gene_20:4.71555693382735		9.16384
C219290	28493		31	31	2		gene_1-gene_28:3.97192663483247		12.0472
C219477	12924		17	17	2		6.01367		8.46086
C219677	21210		39	39	2		gene_17-gene_26:4.54310616398064		19.223	gene_2-gene_14:5.20127561570979;gene_27-gene_39:2.32251374344761		9.36579
C220	14497		27	27	2	4	gene_4-gene_17:5.29970140841218		12.1012			gene_18-gene_27:2.80693286594779
C220605	63319		59	59	2	1			25.8093	gene_2-gene_55:11.55043011629765
C220752	17334		13	13	2		gene_3-gene_13:3.88860208446736		6.72323
C220912	23257		44	44	2	1			22.1266	gene_1-gene_41:8.54416762926789		gene_7-gene_31:3.99092086938117
C2212	36044		45	45	2	5			22.9372	gene_3-gene_40:4.43315887613497
C221313	43948		60	60	2	7	gene_6-gene_47:15.88955512955246		gene_1-gene_57:22.93060955761573	gene_48-gene_57:2.75281426040300	2.75727
C22143	29451		43	43	1	5	9.12465		19.6964
C221869	10309		13	13	2	2	gene_1-gene_10:2.23970039635664		6.98346
C22197	30352		41	41	2	5	gene_14-gene_41:2.66750198950584		21.8503	gene_1-gene_27:4.41286007062148
C22224	17942		21	21	2		gene_10-gene_19:2.99721717523397		gene_4-gene_21:5.72828960025455
C222262	10918		8	8	2	2			4.78938
C222364	16492		21	21	2		gene_9-gene_21:3.14637534741246		8.69277
C22257	10053		10	10	2	1			6.28241	2.06539
C222774	13673		23	23	2		gene_4-gene_23:3.99271784955306		10.8885			gene_1-gene_22:4.58751420315153
C223312	89312		90	90	2	2			43.348	gene_10-gene_88:34.07535066011422
C223992	18465		32	32	2		gene_1-gene_31:3.20703495809637		16.3242			gene_2-gene_16:2.03243007191199
C22428	32874		50	50	2	4			5.0751	gene_10-gene_31:2.44776540113160
C22498	22539		24	24	2	4			8.49905
C225883	24545		27	27	2	2	gene_4-gene_27:8.50839125076405		11.0626
C225903	14827		4	4	2	1			2.10589
C225976	14518		17	17	2		gene_1-gene_14:2.91271684276670		gene_3-gene_17:7.00111059899739
C22710	13113		21	21	2	2			6.80793
C227104	10331		16	16	2	4	gene_4-gene_16:2.39320214195256		7.6168
C227144	17977		23	23	2		gene_2-gene_14:2.02026412127874		gene_1-gene_21:7.34646149314679
C227495	21371		30	30	2	3	gene_2-gene_22:6.10754128886973		11.5743			gene_21-gene_30:2.67631699644780
C228201	32109		42	42	2	2			18.3279	5.21208
C22876	11102		13	13	2	2	gene_1-gene_11:3.93175382914488		7.47575
C2289	12968		14	14	2	1	gene_2-gene_13:5.02935072909999		7.39235
C229026	34033		32	32	2	1			12.7067	5.7273
C2295	40275		49	49	2	4			22.4117	gene_7-gene_49:5.19733527539945
C229576	50963		34	34	2		gene_16-gene_28:2.35180204409451		gene_1-gene_28:13.35004930026364
C22958	11759		18	18	2	1			4.3402
C229703	16889		16	16	2	3	gene_3-gene_12:2.66233125411981		6.97641
C229785	21350		22	22	2	1			gene_1-gene_21:9.09689082687091
C22997	12659		10	10	2		2.01989		2.81135
C23028	76530		107	107	2		gene_68-gene_95:6.42519372086826		gene_1-gene_98:46.31156205574200	gene_1-gene_67:7.31696941644440	gene_17-gene_97:3.81276695373024	gene_1-gene_62:3.51979166635151
C231168	25117		32	32	2		gene_10-gene_23:2.18911088073063		gene_6-gene_31:13.23431756241026
C231788	14666		12	12	2	1			6.06778
C23278	13691		20	20	2	2			gene_1-gene_19:9.56233755726393	gene_3-gene_13:2.38913516868541
C232942	10250		16	16	2		gene_2-gene_15:6.99194888423506		gene_1-gene_15:7.59624195585517			3.7802
C233555	13298		12	12	2	1			5.53952
C233927	16889		29	29	2	1	gene_1-gene_15:2.44618449972343		15.0393			gene_16-gene_29:3.58067439035667
C234675	14737		12	12	1	1	2.5496		6.25912
C23527	23579		19	19	2	3			4.64519
C235296	15318		18	18	2	1	gene_2-gene_18:3.43328372823916		gene_2-gene_18:7.79479778291306
C235394	23867		29	29	2		gene_1-gene_11:3.75689216102783		13.795
C235672	45575		73	73	2	2	gene_1-gene_72:4.35247513942826		28.9672	gene_21-gene_44:2.47741529442073	4.20039	gene_1-gene_56:4.07102547062761
C236477	10156		13	13	1	2	6.20368		6.78274
C23699	23843		20	20	2	1			10.2383	gene_2-gene_20:5.76079196135255
C237368	14895		24	24	2		gene_1-gene_21:4.02722354555322		8.89013
C23835	27658		31	31	2	3			17.4095	5.14786
C2392	39520		48	48	2	6	gene_21-gene_42:4.53124854913929		24.702	gene_2-gene_20:6.20588476452974	2.30668
C239401	13019		18	18	2		gene_5-gene_17:7.77260318403419		8.95319
C23947	63103		76	76	2	3			gene_1-gene_75:20.63783382663959	gene_58-gene_75:7.73081581450481
C24043	19204		22	22	2	3	gene_3-gene_15:3.21072903788517		gene_3-gene_20:10.76922097680643
C24097	10252		23	23	2		10.8579		9.27031
C24121	12405		24	24	2	1	gene_3-gene_22:6.42836020145717		gene_3-gene_22:9.11073591998275
C24134	63764		97	97	2	2	gene_1-gene_28:6.91414075317543;gene_53-gene_63:2.51530381402476		44.8966	gene_29-gene_90:8.83129575290164	6.23977	gene_28-gene_93:21.68216149896491
C242455	16201		26	26	2		gene_1-gene_21:4.40681158779535		10.5658			gene_3-gene_24:2.49885346592423
C242764	13884		19	19	2	1			9.40141
C24301	14843		18	18	2	3	gene_2-gene_18:5.89060217074745		9.07451
C244216	11194		13	13	2	1	gene_1-gene_10:2.14539060811273		5.04207
C244238	35318		69	69	2		gene_28-gene_69:4.92855100602932		33.1008	gene_2-gene_61:4.31685645966898	gene_15-gene_69:2.67114330582509	gene_2-gene_64:21.99624142265853
C244519	12409		24	24	2		4.14254		11.9954			gene_10-gene_24:4.64985999172514
C244791	38952		37	37	2		gene_1-gene_27:3.25581016023649		13.2911
C24584	62142		72	72	2	5	gene_47-gene_62:5.11415005232234		17.8485
C246041	28816		30	30	2	1			13.6034	6.59482
C246888	12708		13	13	2	3			4.41017
C24735	21256		28	28	2	4	gene_3-gene_19:5.68720217987128		14.5706
C248025	17216		17	17	2	1	gene_2-gene_16:7.34234089064800		8.1421
C248206	34857		39	39	2	2			13.5413	gene_2-gene_39:5.69261156682469
C24851	25182		26	26	2	1			12.2652	gene_2-gene_26:6.85907803460143
C24873	19314		20	20	2	5	gene_3-gene_20:8.11393397077536		11.1537
C249008	15641		20	20	2	1			9.96535	3.09847
C249044	17939		24	24	2	3			12.3903	gene_1-gene_16:6.43198479702456
C25010	40079		66	66	2	4	gene_18-gene_54:4.31245493340356		gene_2-gene_66:29.84297176855499		gene_3-gene_62:2.68111852326429	gene_29-gene_62:6.12846837263428
C250721	66550		70	70	2	2			33.3652	gene_4-gene_70:13.43830739826154
C25107	20537		25	25	2	3			11.8988	3.04637
C25108	12184		16	16	2		gene_4-gene_16:2.63933278888403		gene_4-gene_16:4.61127408955316
C2511	18135		33	33	2	2			13.9382	gene_8-gene_27:3.29933320672286		gene_2-gene_28:2.07180079449246
C25136	10399		15	15	2	5	gene_1-gene_11:2.22111918469895		3.50289
C25164	12718		13	13	2		3.79569		5.84415
C251663	12874		12	12	2		gene_3-gene_12:3.33133803507839		5.53952
C252231	10858		10	10	2	3			5.26473
C252282	23302		23	23	2	1			11.5314	gene_1-gene_22:2.99642699614783
C252554	21557		32	32	2	1			10.3886	4.20599
C252653	17785		34	34	2		gene_10-gene_21:2.70368488323476		17.843
C252887	17982		31	31	2	4			14.9969	gene_4-gene_31:5.05445170732301		gene_12-gene_31:4.83233588512649
C25294	12362		12	12	2		gene_2-gene_11:3.00526967629415		gene_2-gene_11:3.01719321123417
C25358	48999		74	74	2	2	gene_44-gene_67:2.26110585902546		gene_4-gene_74:30.46578742620926	gene_10-gene_43:6.65197534834039	gene_10-gene_74:2.90905987883212
C253944	22146		31	31	2	1			11.7351	5.88783
C254003	25432		29	29	2	2	gene_2-gene_29:3.22643100798698		12.9455
C25408	10827		7	7	1	1	3.55847		3.92905
C254931	86154		93	93	2	1			gene_5-gene_82:29.85570141239399	gene_19-gene_84:5.66350790589065
C255092	10562		20	20	2		gene_1-gene_14:2.71918024280709		6.26653			5.41591
C255687	17242		23	23	2	5	gene_5-gene_21:6.31421655240538		11.7483
C255793	13651		19	19	2	3			gene_1-gene_17:7.30763908316031
C256406	44938		52	52	2	6	gene_1-gene_36:5.08287441610221		26.482	gene_14-gene_52:3.95384538482224	2.2952	gene_31-gene_51:3.93342651302974
C256462	14912		20	20	1	2	7.28111		8.70992			gene_2-gene_11:2.01342658210790
C256781	10221		5	5	1	1	3.55918		2.9322
C257238	10489		8	8	2		2.02876
C257499	40685		57	57	2	2			31.0539	18.1953	2.81132	gene_27-gene_57:3.22648053883939
C257909	32627		28	28	2	3	gene_1-gene_20:7.05558796598438		13.6951
C25794	121225		162	162	2	2	gene_19-gene_64:5.62010258112376		gene_10-gene_109:30.61707162420560	gene_65-gene_162:7.75168983429938	gene_63-gene_162:5.95414873967377
C258021	103091		133	133	2	1			gene_34-gene_133:46.98378745927928	gene_15-gene_113:20.15671442568721	gene_15-gene_112:3.49619901736460	gene_75-gene_98:2.21419697338773
C258910	20336		19	19	2		gene_2-gene_18:2.63453509619399		9.45529
C25914	20730		16	16	2	2			9.07248	2.21386
C259222	21328		35	35	2	6	gene_9-gene_34:10.09285120665020		18.4082			gene_1-gene_10:3.88228601597612
C25940	21668		36	36	2	3	gene_24-gene_36:4.07442606271340		gene_7-gene_36:9.38962975556008
C26029	19176		23	23	2	3			10.3791
C26037	11327		13	13	2	3	gene_2-gene_13:2.81742744080783		gene_1-gene_11:6.13525900627348
C260426	19133		20	20	2		gene_4-gene_19:3.82270630550167		gene_3-gene_20:6.75079467151618
C26046	16015		19	19	2	3			6.32292
C260732	30310		35	35	2	2			17.2821	gene_5-gene_20:4.28817244471553
C262021	10431		8	8	2	1			3.31347
C262056	12548		11	11	2		gene_2-gene_11:2.72726359307310		5.6971
C262527	21351		22	22	2	3	gene_3-gene_22:5.14751339664737		11.0043
C26274	57392		85	85	2	5	gene_9-gene_84:3.12393174031705		32.2223		4.21964
C26352	17141		21	21	2	3			5.83847
C263889	16769		27	27	2	2	gene_13-gene_25:5.29985084303079		13.1703
C263915	24324		25	25	2	3	gene_11-gene_25:3.70914012209442		8.03455	gene_1-gene_10:2.86899974105590
C264037	16644		18	18	2		gene_3-gene_17:2.57940592284483		gene_2-gene_18:8.59597413838170
C26437	12776		18	18	2	4			4.91764
C264425	24139		30	30	2	3	gene_2-gene_17:7.00928532029391		8.68291
C264489	10328		19	19	2		gene_4-gene_18:3.42861558907027		9.45529
C26558	19093		24	24	2	2			3.37314
C265806	31134		74	74	2		49.1641		42.136		gene_8-gene_74:3.46681059319121	gene_6-gene_61:10.01732576534660
C266261	15421		13	13	2	1	gene_2-gene_13:5.90628130043293		6.72323
C26654	27422		40	40	2	4	gene_2-gene_26:3.01932081592451		23.3837	gene_27-gene_40:3.58193032341793
C267111	18181		15	15	2	1			7.89415	gene_2-gene_11:2.52439899439357
C267773	42799		61	61	2	5	gene_3-gene_50:4.82085981489552		28.8897	gene_51-gene_61:3.51890572508972		gene_21-gene_61:3.70978916145088
C268130	11338		12	12	2	2			6.25876	gene_2-gene_12:2.39503672534343
C268944	11011		7	7	2		2.3898		4.10507
C2701	48101		60	60	2	2			25.6518	gene_1-gene_59:7.13613412063243
C270935	15687		18	18	2		gene_4-gene_17:3.78388600576036		8.35056
C27108	17229		19	19	2		gene_1-gene_14:6.11723388823432		9.63441			gene_4-gene_13:2.09260782815552
C27194	39570		59	59	2	4	gene_24-gene_50:3.49264777497876		28.3992	gene_1-gene_58:5.87363269882429		gene_6-gene_22:4.05196600163336
C272184	58598		91	91	1	2	14.4906		38.1671		5.38585	gene_20-gene_76:14.65470679981413
C272807	64559		67	67	2	3			33.7737	gene_1-gene_51:14.92464560497655	gene_1-gene_64:3.38934541216967
C273276	20885		22	22	1	2	13.4217		9.62336
C273874	12041		16	16	2		9.52068		8.1316
C274003	23452		23	23	2		gene_4-gene_23:3.99271784955306		10.8885
C27435	21737		21	21	2	3			9.59501	gene_4-gene_15:4.51965661127038
C27459	21971		39	39	2	2	gene_1-gene_38:10.38654103125261		gene_1-gene_38:22.10781256626292			gene_6-gene_39:2.24853025312241
C27488	10797		15	15	2	1			7.58921
C27504	10482		12	12	2	2	gene_3-gene_12:5.54925836859435		5.89592
C2751	36950		43	43	2	9	gene_20-gene_41:9.96272657979283		20.8745
C275129	154277		211	211	2		gene_16-gene_91:9.10871012438538;gene_200-gene_211:2.59061077303187		gene_100-gene_199:46.89514607964861;gene_1-gene_100:43.16432447485106	gene_95-gene_194:19.84599806334959	gene_136-gene_211:3.43564084096096	gene_82-gene_181:11.16807527965483;gene_3-gene_76:2.78194546729859
C27577	10669		10	10	2			4.59695	4.5365
C27619	17241		25	25	2	4	gene_7-gene_25:5.62042681364320		14.083
C27638	26946		44	44	2	5	gene_8-gene_44:2.74988993486149		19.5032			gene_1-gene_21:4.10997709997796
C276569	21029		35	35	2	2	gene_1-gene_32:5.44009612093652		gene_1-gene_33:14.03201054975552
C276773	11923		16	16	2		4.03587		6.97641			gene_5-gene_14:2.38581248630755
C276787	10268		18	18	2		gene_8-gene_18:3.19339710520960		6.91713
C276896	11674		10	10	2			4.59695	3.38731
C27765	14775		15	15	2	1			6.21105	gene_2-gene_15:3.60695788582723
C278455	10634		13	13	2		gene_1-gene_10:2.11068989979635		6.36447
C279054	30035		30	30	2	2	gene_1-gene_29:8.86778115962810		11.6683
C279201	31010		37	37	2		gene_7-gene_37:2.21872882157110		18.3519
C27925	37245		57	57	2	3			27.0322	gene_7-gene_57:5.28684291823688		gene_17-gene_57:4.61460283095335
C279658	18446		28	28	2	2	gene_10-gene_28:5.15893194118339		10.6405			gene_3-gene_16:2.48547213125720
C279788	26611		29	29	2	1			9.33799	4.98645
C279828	11533		16	16	2		gene_1-gene_10:2.76206122840707		6.26575
C280266	46643		47	47	2	3			23.5109	gene_14-gene_37:8.24086407686084		gene_3-gene_40:14.22484682052117
C28051	21446		32	32	2	1	gene_1-gene_19:3.89247491705684		16.3251
C28081	29321		43	43	2	2	gene_7-gene_43:5.09177256439505		17.9244			gene_2-gene_25:3.29634849127072
C281392	49781		49	49	2	2			20.9186	gene_2-gene_45:3.66841255471290
C281653	18634		20	20	2	2			7.18304	gene_11-gene_20:4.72114564666442
C28200	41325		53	53	2		gene_8-gene_42:4.91629725412957		17.6772
C282543	11158		15	15	2		gene_3-gene_15:4.65174998578624		3.78127
C282643	16471		20	20	2	3			gene_1-gene_18:4.65887204892456
C28280	32528		44	44	1	5	11.0711		24.1301
C282908	13947		19	19	2	4	gene_1-gene_17:6.98464551063493		9.40141
C283131	23998		30	30	2	1			11.2327	gene_14-gene_29:4.47174755172565
C2832	22367		29	29	1	3	3.20975		15.0501
C283204	12293		10	10	2		5.44219		5.66498
C283658	11896		19	19	2	1			5.97931	gene_2-gene_19:2.94461174590947		gene_3-gene_12:2.09260782815552
C28421	12010		8	8	2		2.08045
C284442	14784		18	18	2	1			9.40081	gene_1-gene_10:3.33010427574388
C28454	12582		16	16	2		gene_1-gene_13:5.64182544409674		gene_1-gene_13:5.57395917715201
C284711	16545		27	27	2		13.0637		13.0624
C285113	12757		14	14	2	1			6.81083	gene_1-gene_12:3.42798846755416
C285668	10844		12	12	2	1			2.25518
C285718	10832		17	17	2		4.68523		8.1421
C2863	21862		26	26	2	2			6.70085	2.94442
C286638	11037		15	15	2		gene_6-gene_15:4.18187606832230		7.23519
C287350	23450		19	19	2		gene_1-gene_12:3.73129181844204		7.65861
C2875	11201		17	17	1	2	5.66772		7.39374
C287683	12921		14	14	2	2			6.81083	gene_1-gene_12:3.42798846755416
C287758	21301		23	23	2		gene_3-gene_15:5.34297087628431		8.34493
C288512	87557		146	146	2		gene_89-gene_141:7.00206397104722		gene_10-gene_109:52.83515923121040	gene_5-gene_88:27.30705101509607
C28914	28931		28	28	2	4	gene_1-gene_25:8.87455762070857		gene_1-gene_25:6.97998995007948
C289196	20961		30	30	2		gene_1-gene_17:2.91525372248929		14.4752	gene_16-gene_26:2.75889270380753		gene_2-gene_27:15.63634932619331
C289354	62060		103	103	2	4	gene_52-gene_85:10.47050473953572		gene_4-gene_103:40.35497059237556	gene_22-gene_51:2.92796909401569;gene_86-gene_98:2.59296159619048	gene_9-gene_85:4.04122049078499	gene_23-gene_51:5.07587179260218
C290129	40594		56	56	2	2	gene_7-gene_40:7.22558049972663		30.7097		gene_5-gene_55:2.53382204833242
C290225	12258		17	17	2	1			8.41265
C290475	21198		21	21	2		gene_9-gene_21:5.79536639986997		gene_2-gene_21:10.39015091406724
C29051	28153		29	29	2	4	gene_8-gene_29:3.90481307074553		gene_2-gene_29:16.08715600292166
C290576	15150		24	24	2		9.83926		11.9946
C290709	20568		19	19	2	3	gene_7-gene_17:3.02039902448148		8.81918
C29079	45703		83	83	2		gene_62-gene_78:4.42466852482006		40.9158	gene_1-gene_61:14.12513078154060	4.134	gene_12-gene_69:16.63290944647575
C29139	11893		14	14	2	1			5.10242	gene_1-gene_13:5.08638710682798
C291776	65009		65	65	2	1			24.0248	gene_20-gene_65:7.53640950836016
C29199	39644		40	40	2	2			gene_1-gene_38:18.42360016316624	gene_2-gene_40:6.29122203976365
C29200	108384		156	156	2		gene_8-gene_34:2.04599946512449		gene_57-gene_156:53.37292791372311	gene_35-gene_129:42.28689281230206	gene_57-gene_156:6.86314307734763	gene_46-gene_142:3.37786498492637
C294294	13427		10	10	2		3.26817		6.02893
C294313	12136		13	13	2	1			6.41642	gene_2-gene_12:2.06155725764399
C294486	13960		16	16	2		gene_7-gene_16:3.99503466808937		7.6168
C29462	18487		21	21	2	3			9.59845
C295458	11650		13	13	2	1			5.13156	2.32394
C29575	20102		7	7	2		2.26855		4.1907
C29582	12288		13	13	1	4	4.67344		7.25794
C296042	16863		22	22	2	3			8.5036
C296119	13733		16	16	2	1	gene_4-gene_16:3.48244024419935		7.68075			gene_1-gene_13:3.64488213084229
C296346	46628		57	57	1	2	4.80763		23.1824
C296899	11700		13	13	2	2			gene_3-gene_13:5.23147354548813	2.15362
C297059	41325		46	46	2		gene_18-gene_34:3.55387773708635		25.4022	gene_35-gene_46:5.00187217362772		gene_2-gene_45:2.02311797959449
C29740	13355		16	16	1	3	3.5138		8.60469
C297961	66292		80	80	2	1			35.0423	22.9383	gene_1-gene_66:2.52197970612839
C29883	137724		197	197	2	1	gene_2-gene_77:2.81181974461948		gene_98-gene_197:48.36820758639294;gene_1-gene_57:26.21062263174014	gene_78-gene_177:42.69395506092642;gene_35-gene_72:2.38695759534232;gene_180-gene_197:5.30002600275598	gene_39-gene_138:6.18487842200992	gene_78-gene_177:24.11574316260714;gene_7-gene_68:2.39765112497284
C299023	12275		15	15	2	1	gene_3-gene_12:3.93639104429869		7.65786
C299233	30242		60	60	2		gene_11-gene_60:4.84753960461690		29.8252	gene_1-gene_56:2.99330927174918		18.5309
C299538	15298		22	22	2		gene_1-gene_12:3.38671853638986		6.49605
C300067	49697		42	42	2	1			18.7763	5.94198
C300313	12253		17	17	1	2	10.097		8.62112
C300316	18125		23	23	2	2	gene_1-gene_18:7.65698499503565		11.8454
C30061	54969		60	60	2	1	gene_2-gene_60:2.92053944457621		23.7205	gene_23-gene_48:3.97238764636461
C30088	31857		41	41	2		gene_27-gene_40:2.13156037888336		gene_2-gene_41:22.31318001579130	gene_2-gene_26:10.22220376921861
C300898	10863		10	10	2		2.1262		2.43434
C30199	57345		78	78	2	2	gene_1-gene_67:4.84190440768160		42.9058	gene_24-gene_74:6.81401375421951	4.01243	gene_24-gene_73:7.66924041578220
C303048	58205		58	58	2	3	gene_10-gene_50:6.26152897751730		31.0881			gene_2-gene_29:2.97078822164021
C303604	23036		36	36	2		gene_5-gene_33:3.13553052208974		gene_4-gene_36:17.31798817199703			gene_8-gene_36:6.14761746511456
C30418	15615		34	34	2		16.5268		14.1799			gene_2-gene_33:2.74721191993484
C304361	19055		24	24	2	2	gene_1-gene_11:2.88007176958479		12.6595	gene_8-gene_24:2.47374130032108
C304626	12941		22	22	2		gene_3-gene_21:2.61746625946966		11.0043
C304829	24583		26	26	2		gene_10-gene_19:4.94977915709577		12.6482
C305165	75683		99	99	2	3	gene_14-gene_44:9.20295376918791		46.8574	gene_47-gene_69:7.92662944771303	6.65689	gene_49-gene_97:4.19199733664696
C305348	21455		22	22	2	1		gene_9-gene_18:2.77460065604938	gene_1-gene_21:2.61757077029479
C30624	12697		15	15	2		gene_2-gene_12:2.40443432366509		7.47392
C307401	46915		43	43	2	1			21.5849	gene_1-gene_41:10.65397256023356
C307701	19390		30	30	1	1	5.23768		16.0691
C307785	12879		25	25	2	6	gene_2-gene_22:5.39144325724143		12.5267			gene_2-gene_25:2.14994397105549
C308048	24455		28	28	2	2	gene_4-gene_19:2.07484980463532		gene_6-gene_28:8.12910022800384
C30853	10337		14	14	1	2	7.70571		4.23114
C308684	25551		33	33	2		gene_2-gene_33:7.52805112205538		16.968
C308689	80712		82	82	2	1			gene_1-gene_79:38.61507188873667	gene_1-gene_77:24.84916978899993
C308934	10357		11	11	2	4			5.97338
C309233	12195		20	20	2		gene_6-gene_20:2.00682789611599		10.1539
C309311	10366		6	6	1	1	4.35038		3.53547
C30937	34206		47	47	2	6	gene_1-gene_45:13.90517956621787		28.0316
C31013	35810		35	35	2	2	gene_1-gene_15:4.24233174777036		10.219
C31021	10918		6	6	2		2.50682		3.06396
C310571	12842		15	15	2	1			6.66131
C310825	21929		13	13	2		gene_1-gene_11:5.22496745535262		6.72323
C31096	11117		10	10	1	1	4.2058		5.86439
C311226	15495		18	18	2		gene_2-gene_18:4.68067183829077		8.45005
C311267	31357		35	35	2		gene_10-gene_35:5.94096710871195		15.1293
C311496	52731		35	35	2		8.0305		18.248
C31156	13166		18	18	2	4	gene_5-gene_16:3.82954449034143		8.61568
C31160	24460		36	36	2	3	gene_5-gene_36:9.37994241088634		gene_3-gene_36:15.78123194199324
C311705	24095		40	40	2		gene_1-gene_39:9.23694690950347		17.7282			gene_7-gene_28:3.91322182573127
C311978	33783		32	32	2	2			12.6986	gene_1-gene_31:5.99631409796610
C31233	10733		11	11	2	1			5.75435	4.79749
C31240	17757		25	25	2	4	gene_3-gene_23:6.69685958894866		14.8787
C313146	28222		39	39	2	2	gene_7-gene_39:3.96881734908712		16.4124			gene_1-gene_38:3.92580213052240
C31333	11649		13	13	2	2	gene_1-gene_10:3.96632354553105		5.77086
C31334	10001		15	15	2		gene_3-gene_15:4.15406751880084		8.10139
C31370	13472		23	23	2	1	gene_5-gene_17:2.41083480464580		gene_2-gene_21:8.22910913273658
C313843	18456		14	14	2	1			gene_3-gene_14:5.55941879877107	gene_3-gene_13:5.48206368360564
C314886	27095		22	22	2		gene_9-gene_18:2.25017786742819		10.942
C314932	14044		17	17	2	5	gene_1-gene_16:3.14938042364978		6.32379
C315523	10717		24	24	2	2			9.70084	gene_1-gene_21:3.16041921524482		gene_1-gene_21:4.83013640338391
C315637	57337		58	58	2	1			27.4473	gene_9-gene_58:10.63898259638146
C31566	10373		11	11	1	2	7.3708		5.79832
C315973	12837		22	22	2		gene_2-gene_14:4.30493501346496		gene_1-gene_20:8.52213531774741
C316409	31156		29	29	2	2	gene_6-gene_26:8.56928013586855		15.0393
C316548	15157		22	22	2		gene_1-gene_17:8.08704509657801		9.62336
C316653	14999		13	13	1	2	6.36416		5.84415
C316701	11735		13	13	2		gene_4-gene_13:3.14211505562401		6.22495
C317224	11560		10	10	2		2.26516		4.39303
C317284	10444		15	15	2		gene_1-gene_13:2.57559273855287		7.23519
C317627	11312		16	16	2	2	gene_2-gene_16:2.37921380031564		gene_6-gene_16:5.13823506198755
C317832	28911		35	35	2	2	gene_6-gene_35:4.17271850472555		gene_2-gene_35:14.60066358541194
C318215	41280		63	63	2	1			30.3591	gene_3-gene_63:21.89446450611935		gene_3-gene_63:10.82919428448134
C31876	15669		28	28	2	8	gene_2-gene_26:5.11240800870567		gene_2-gene_28:13.81283110609376			gene_4-gene_14:3.62489263905388
C31981	45884		59	59	2	4	gene_6-gene_41:2.19463405244167		gene_8-gene_59:25.02494772853528	gene_26-gene_59:4.54054834753183	gene_5-gene_59:2.85142136801688
C319926	17038		28	28	2	2			10.6357	gene_1-gene_26:8.19022927212779
C320548	10272		9	9	2		2.65447		5.3032
C320610	31060		23	23	2	1			11.8454	gene_2-gene_23:4.97757127538041
C320786	52914		56	56	2	1			gene_4-gene_56:25.15616701509923	gene_10-gene_56:10.06061976870676
C3208	30312		46	46	2	5			gene_1-gene_39:4.99102163562759	gene_5-gene_28:4.72251347977716
C321444	18676		21	21	2	1			6.88111	2.50239
C322662	54188		58	58	2	2	gene_9-gene_23:7.61356979316951		gene_2-gene_58:29.43003369040522	gene_24-gene_43:2.58782353574526
C323090	43821		48	48	2	1			gene_1-gene_45:18.76880539438832	gene_1-gene_47:3.72519730621511
C323164	14600		16	16	1	1	3.04096		6.97641
C32345	12610		10	10	1	2	3.75515		6.4866
C32382	34560		57	57	2	4	gene_2-gene_22:8.33338936611787		28.6733
C323936	19643		42	42	2	1			21.8802	20		gene_10-gene_41:8.27284161955849
C324003	21786		23	23	2	1	gene_6-gene_21:4.74875986362510		11.4662
C324609	11013		13	13	2	4			6.83761
C324725	29092		35	35	2	2	gene_2-gene_28:7.21604114430290		gene_1-gene_31:11.90499725616998
C324833	36708		56	56	2		gene_1-gene_55:10.77730174369285		gene_1-gene_55:25.11058666112210			gene_18-gene_39:3.55639440257415
C325066	22734		44	44	2	2	gene_24-gene_44:3.79216246915937		19.8285	gene_3-gene_23:4.17661015584791		gene_2-gene_36:6.27677964835551
C325125	28984		29	29	2	3	gene_2-gene_29:3.60393192863763		14.7659
C325258	12934		15	15	1	4	7.52065		6.21533
C325451	15787		24	24	2	2	gene_1-gene_15:3.91771495092934		8.79526
C32722	13603		12	12	2		5.9414		5.11307
C32723	10739		12	12	2		gene_3-gene_12:2.00212877726840		gene_3-gene_12:3.72388676650817
C32839	12065		10	10	2		2.33982		2.52976
C328772	27280		47	47	2	3			17.7873	gene_7-gene_47:4.54417654035730		gene_7-gene_47:2.43295515201659
C329295	27230		27	27	2		gene_5-gene_15:2.49086013638746		gene_1-gene_24:10.40235499725585	gene_16-gene_25:2.16983351212878
C329422	29794		37	37	2		gene_3-gene_19:7.66911483349034		15.1298
C329430	27961		40	40	2		gene_5-gene_36:4.10445801604169		17.5147
C330794	11170		16	16	2	2			5.8164
C331634	22897		20	20	2	2	gene_5-gene_20:7.93664878765809		9.96535
C331943	12229		7	7	1	1	3.47346		3.96548
C332075	11188		13	13	2		gene_2-gene_13:4.65098911184535		6.83761
C332723	29606		54	54	2		gene_7-gene_54:4.55382215389908		26.9964			gene_4-gene_40:8.57115006763150
C33309	21152		26	26	2	2	gene_1-gene_22:12.18672158436647		gene_1-gene_24:12.50407022681646
C33322	45654		41	41	2	1	gene_24-gene_38:5.06611851884963		13.398
C333303	17094		14	14	2		gene_2-gene_13:2.15489628652810		7.03364
C333523	15628		17	17	2		gene_2-gene_14:2.34150953251950		gene_8-gene_17:2.69845474496406
C333597	21394		38	38	2	5			19.6462	gene_9-gene_37:4.01866333214857		7.61608
C333974	16903		17	17	2	1			8.07416	gene_1-gene_16:4.09473039722462
C33405	11045		17	17	2	2	gene_2-gene_17:9.25550024260247		9.8331
C33437	32549		40	40	2	3			15.8212
C334468	26151		37	37	2	3	gene_11-gene_37:3.05608418762965		15.7655
C33498	20378		12	12	2		gene_3-gene_12:2.31360283400389		5.89103
C33769	30576		45	45	2	2	gene_1-gene_20:7.89523872956389		gene_1-gene_41:19.14669884313310			gene_11-gene_39:6.97741381126230
C33847	11657		15	15	2	3	gene_6-gene_15:2.57182048719123		8.20618
C342225	17516		29	29	2	2	gene_4-gene_29:7.12107019021982		13.1126			gene_9-gene_23:2.15111985924329
C34265	20249		21	21	2	5	gene_2-gene_12:3.68606464487557		9.86339
C34314	16185		19	19	2	2	gene_1-gene_18:4.16897663328723		9.45529
C343201	11354		17	17	2		2.56663		7.39374
C343317	32260		33	33	2	1			17.7886	9.76475
C343507	40842		65	65	2	1			31.6292	10.6058	3.49148	gene_31-gene_65:5.87308731079438
C344260	13524		14	14	2	1			6.19453	gene_4-gene_14:2.60098022437680
C344384	24536		35	35	2		gene_19-gene_33:2.40425923272868		13.2937	gene_3-gene_18:5.41940829914940
C34441	15795		17	17	2		gene_4-gene_16:3.37665236821517		7.4917
C345336	24438		22	22	2	1			11.3046	3.15049
C34547	12532		9	9	2	3			3.72831
C345863	26050		50	50	2		gene_13-gene_47:10.84178247830575		25.5897			gene_2-gene_50:9.31585266649307
C347944	24979		28	28	2		gene_8-gene_28:3.46679310808552		14.6023
C348086	24547		16	16	2	1			gene_3-gene_16:5.92346344811912	gene_3-gene_16:3.88077019425079
C34815	33319		48	48	2	3	gene_5-gene_48:4.10553553277013		gene_3-gene_48:20.86317798810632			gene_15-gene_26:2.57470167328362
C348659	12880		12	12	2	1			4.88729
C348723	14291		7	7	2		3.35235		4.1907
C349273	10039		12	12	2		2.55284		6.25876
C350130	11936		17	17	2		gene_2-gene_17:5.22796205781691		8.1421
C350849	13721		6	6	2		4.35038		3.53547
C351485	20700		27	27	2	2			11.0626	7.91562		gene_16-gene_26:5.10851550829883
C351662	17345		15	15	2	1			gene_3-gene_15:5.52192922190875
C351962	56066		58	58	2	6			gene_7-gene_58:20.13562035993166	gene_16-gene_53:5.33699863809908		gene_34-gene_51:2.60090651150093
C352137	32693		30	30	2	1	gene_1-gene_29:2.33299484812392		15.2287
C352668	64017		64	64	2	2			32.7352	gene_4-gene_62:10.72657606839148
C35397	14468		12	12	2	1			gene_1-gene_10:5.11429717806666
C354780	14884		20	20	2	3			6.75087			gene_6-gene_15:2.01342658210790
C355087	11768		21	21	2		gene_12-gene_21:2.32864109861943		gene_2-gene_21:8.75261336513841	gene_3-gene_14:3.55523338564967		gene_2-gene_15:5.27282294665042
C3551	15714		14	14	1	2	7.26302		7.26442
C35548	11484		16	16	2		gene_6-gene_16:4.04521248565444		6.76663
C355539	12296		18	18	2		gene_1-gene_12:2.77136337651204		8.95319			gene_9-gene_18:3.38671646256460
C35588	25437		39	39	2	5			13.963	gene_1-gene_28:3.62483127776039		gene_1-gene_12:2.79934332308415
C356687	28921		26	26	2	1			gene_1-gene_24:5.00250032756106
C356715	12518		13	13	2	1			5.91906	gene_4-gene_13:3.35903018864669
C357564	24726		30	30	2		3.43902		9.4401
C357584	11211		19	19	2		gene_6-gene_17:2.69681920586093		gene_1-gene_17:4.35956614547912
C357592	12700		22	22	2	2			11.2117
C358265	69568		57	57	2	11	gene_30-gene_56:2.04963010615177		28.6082	gene_1-gene_52:4.53631626755645
C359028	28410		10	10	2		5.65846		6.02893
C35927	41815		50	50	2	6	gene_8-gene_40:13.20819908161531		gene_1-gene_42:24.30871305431781
C359747	19282		14	14	2	1			gene_1-gene_12:5.14158429476832
C36046	11379		15	15	2		gene_1-gene_12:3.04598532627039		7.58921
C360610	12707		17	17	2		gene_6-gene_16:4.34740635414448		gene_2-gene_17:6.33668531698012
C361156	13818		19	19	2	1			6.60119	gene_2-gene_18:4.01177076110758
C361158	13444		21	21	2	1			gene_4-gene_21:8.71431256852006	gene_7-gene_17:2.27417930865913		gene_3-gene_13:2.74807560445426
C361321	17076		19	19	2		gene_1-gene_18:2.05933520550537		6.60119
C36155	12882		9	9	2	1			4.79012
C36164	15018		18	18	1	2	9.31375		7.92702
C362053	23298		33	33	2		gene_10-gene_20:5.35803952418806		16.8744	gene_21-gene_32:5.16156543685427		gene_22-gene_32:2.16304895242508
C362287	12178		15	15	1	2	3.58377		6.57488
C362345	16830		25	25	2	4			10.7337			gene_1-gene_21:11.26164821934440
C36267	12483		24	24	2		11.9757		13.5684			gene_2-gene_23:2.60436365069420
C363074	30384		40	40	2		gene_4-gene_27:4.28503722038475		16.3837
C36319	10069		11	11	2		3.3143		5.6971
C36328	11989		19	19	2	3			9.79849	gene_1-gene_11:2.67767922804036		gene_1-gene_11:4.16328355051246
C36363	24281		34	34	2	4	gene_9-gene_34:9.55989457911939		17.948
C363764	64318		80	80	2	3			gene_1-gene_79:33.69320731231906	gene_2-gene_79:10.39896744033176	2.48835
C364025	30437		19	19	2	2			7.65861
C364122	12454		21	21	2		gene_11-gene_21:3.10528529667603		8.96139			gene_1-gene_11:4.01155163731622
C364499	13453		20	20	1	4	7.49586		5.45785
C36476	43838		52	52	2	1			gene_6-gene_52:15.75098614915988	gene_10-gene_51:4.66360499898841
C366304	10018		11	11	1	1	5.81367		6.00457
C36637	11967		14	14	1	3	6.42889		7.21056
C36765	33174		41	41	2	3	gene_15-gene_39:7.17758570428727		gene_2-gene_39:19.12513754680032	gene_5-gene_14:4.57320632765200
C368605	40961		59	59	2	3	gene_27-gene_52:13.15706379510783		22.3576	gene_2-gene_19:2.31719088277799	gene_1-gene_57:2.58742622949849	gene_14-gene_25:2.36128609120413
C369082	31706		38	38	2	2			17.5865	gene_1-gene_35:11.20717938736663		gene_2-gene_35:22.87200081639022
C369851	17672		15	15	2		gene_4-gene_15:5.23002706896400		7.65786
C37003	11165		10	10	2	1			2.67662
C37018	20553		26	26	1	2	2.58006		12.6482
C3721	29985		36	36	2	4			15.2948	gene_1-gene_34:3.47268421777470
C373171	21791		18	18	2	1			3.23215
C373210	30862		18	18	2		gene_2-gene_17:2.19402319919839		gene_2-gene_18:8.78669617546872
C37324	36553		45	45	2	4	gene_2-gene_39:4.57535574726832		20.1851
C37363	22446		33	33	2	1			gene_1-gene_32:13.86399495531210	gene_2-gene_29:6.13060837753144
C374016	24466		34	34	2	6			15.3882	gene_4-gene_17:2.81604486461414
C3744	21547		40	40	2		20.7294		23.3837
C374682	21585		23	23	2	1			gene_4-gene_23:9.70759307557583	gene_4-gene_22:3.32098386427745
C375041	76084		61	61	2		gene_2-gene_37:7.19512209859158		32.0409	gene_38-gene_49:3.07503456163216
C375607	16312		28	28	2	4	gene_13-gene_28:7.28859710636962		14.1407
C375774	36168		29	29	2	1			gene_1-gene_28:12.58037186022653	gene_1-gene_27:8.56802912903588
C376072	12301		5	5	2	2			2.99336
C376238	14376		20	20	2	4	gene_5-gene_18:6.37453684472926		gene_3-gene_20:8.73636020163933
C37718	10985		14	14	2		gene_3-gene_12:2.05397476257400		gene_1-gene_12:4.34334427290134			gene_1-gene_10:3.86383771728426
C377758	11926		18	18	1	2	10.931		7.8233
C380	19213		24	24	2	4			9.17574	gene_11-gene_24:3.03774989527774
C380050	43996		25	25	2		gene_6-gene_22:5.38291386428246		gene_3-gene_25:10.77618870246438
C380321	12057		13	13	2	2			6.78274	gene_1-gene_10:5.56265390464055
C380332	11929		19	19	2	2		gene_1-gene_14:13.66167521525140	6.60119			gene_4-gene_19:2.47199654604601
C380455	11669		16	16	2	2			gene_1-gene_15:6.44993641093778
C381347	16293		23	23	2	1			9.70327			gene_5-gene_16:2.27827711866170
C38140	18018		16	16	1	3	7.92279		8.98453
C381663	59506		73	73	2	2	gene_11-gene_69:15.46548068179184		38.3496		2.30083	gene_20-gene_73:6.84626116633530
C382584	44221		41	41	2	1			20.0637	gene_1-gene_38:7.64336294424024
C38294	10922		13	13	2	3			2.04818
C383193	14969		20	20	1	2	4.26446		10.4627
C38356	12036		16	16	2		2.35176		5.89738
C384130	11507		14	14	2		gene_2-gene_11:2.93339802640635		6.19453
C38428	28466		30	30	2	1	gene_7-gene_21:5.50450719275366		11.1222
C384437	42959		61	61	1	2	11.6129		28.9756		2.83856	gene_27-gene_46:9.34707147708969
C384540	12582		16	16	2		gene_2-gene_16:7.06649320707652		8.1316
C384769	21741		5	5	2		2.17322		2.63236
C38532	28989		43	43	2	3	gene_6-gene_26:3.91613246272590		gene_2-gene_41:21.36993394282154			gene_18-gene_33:3.56976227781716
C38533	22730		23	23	2	1			8.27054	gene_2-gene_23:2.28962663777421
C3858	11688		19	19	2		gene_7-gene_19:3.26052550006765		8.92419			gene_3-gene_18:3.48699858151280
C38637	33511		37	37	2	5	gene_1-gene_32:3.38131863626377		16.1686
C386444	78843		85	85	2	1			36.2417	gene_2-gene_85:14.95640385802447
C38764	10769		6	6	2		2.85985		2.25957
C388578	35339		19	19	2		4.84077		9.71461
C388943	13183		16	16	2	1			gene_1-gene_15:7.34897822289935	gene_1-gene_15:3.84526264612691
C389269	19207		24	24	2	2	gene_2-gene_21:3.65678020480933		10.5562
C39016	21577		20	20	2	2			9.29576	gene_1-gene_16:6.14517148007336
C390986	15458		13	13	2	1			4.68409	2.01648
C39193	37676		35	35	2	2			16.9065	gene_2-gene_35:3.40671546437821
C392140	49220		57	57	2	3	gene_5-gene_21:2.10769206459627;gene_46-gene_55:2.41952844506203		30.3566	gene_22-gene_45:8.65926892352957		gene_30-gene_45:2.15695394926692
C392869	11744		12	12	2	1			3.49942	gene_1-gene_11:2.39503672534343
C39295	103967		116	116	2	2			gene_17-gene_116:49.89006668157374	gene_17-gene_116:33.71798354572014		gene_74-gene_85:4.51177216325629
C39330	33709		57	57	2	3	gene_21-gene_47:3.44484287781313		26.9004	gene_1-gene_20:5.33341081435549		gene_2-gene_57:5.86783490631346
C394071	55896		63	63	2	1			29.9659	gene_4-gene_62:13.63341909952975
C395090	11868		11	11	2	1	gene_2-gene_11:2.58717267260320		5.31408
C395104	12570		13	13	2		gene_1-gene_10:2.14827558699135		2.75674
C395517	20087		25	25	2		2.90397		12.5267			gene_3-gene_22:3.01210014261890
C395529	38986		54	54	2		gene_2-gene_33:7.48139388396974		25.4146	gene_26-gene_54:2.83574601503391	2.27689
C39685	33307		35	35	2	1			16.07	9.14165
C397300	50231		73	73	2	3	gene_1-gene_72:14.85967811469511		38.0471
C39768	26553		33	33	2	1			16.3492	gene_1-gene_32:17.39755444312899		gene_3-gene_28:4.05413561223887
C39798	11872		13	13	2		gene_4-gene_13:2.78342092667779		7.54721
C398510	18627		17	17	2		gene_4-gene_14:3.16755374601233		7.39374
C39901	10898		15	15	2	1			6.0418	6.23721
C40003	21861		21	21	2		gene_3-gene_17:2.40626350625307		gene_1-gene_15:3.01817232756501
C401442	13308		13	13	2		gene_1-gene_11:2.86502737480790		6.83761
C402551	25888		33	33	2		gene_2-gene_33:5.33729773923086		14.8961
C4038	22019		22	22	2		gene_12-gene_22:4.06038695969041		13.8151	gene_1-gene_11:2.16390928435085
C403876	25072		23	23	2	1	gene_2-gene_16:2.04364965777393		11.4662	gene_9-gene_23:2.25762702972068
C404693	10566		14	14	2		gene_2-gene_14:2.72464751631533		gene_1-gene_12:5.21073352164165
C405375	31275		38	38	2		gene_1-gene_31:2.87605647233067		gene_1-gene_37:15.93789732310818
C405530	17180		19	19	1	1	3.75134		9.45529
C40595	18416		27	27	2	3	gene_11-gene_23:3.24651167321904		gene_1-gene_23:10.78081395524417			gene_1-gene_10:4.19459702204979
C407001	12614		18	18	2	4	gene_5-gene_18:3.96633527220916		8.45005			gene_1-gene_10:2.17975800387442
C40809	23079		26	26	2	4	gene_5-gene_16:4.00542673145606		gene_1-gene_24:9.41717660990384
C40844	112916		88	88	2	4			35.4717	gene_3-gene_87:24.00326016347200	2.22103
C40884	10994		16	16	2		2.27508		6.26575
C409165	12521		20	20	2		gene_6-gene_18:2.14044942721072		6.26653			gene_1-gene_12:2.47992248218977
C40955	37509		37	37	2	1			15.1298	4.19041
C40962	16156		29	29	2		gene_2-gene_29:7.91904820751271		gene_2-gene_29:13.93917272073042
C410115	20647		22	22	2	1			6.49605	4.2149
C41018	10993		22	22	2		10.3601		8.84152
C41036	18076		26	26	2		gene_3-gene_26:9.75731508071659		12.6482
C41210	12049		18	18	2	3	gene_1-gene_16:6.94693193066055		10.5956
C41245	22612		27	27	2	5	gene_11-gene_27:7.13201037966556		13.5335
C412623	11670		7	7	2		2.35105		3.89036
C412974	13884		15	15	1	5	4.84111		5.09207
C41365	13894		20	20	2		gene_4-gene_20:2.44222226964970		6.42579
C415323	35570		59	59	2	5	gene_10-gene_51:10.08518099467701		29.6846		2.78718	gene_3-gene_58:5.83273204328361
C41555	20093		20	20	2	5	gene_4-gene_20:5.72427074898093		8.3228
C415560	33225		49	49	2		gene_8-gene_49:2.81915953702353		gene_2-gene_49:21.26279799191286	gene_2-gene_29:2.49376679320126	2.12624	gene_3-gene_25:5.55607507064348
C415888	13296		12	12	2	2			4.71097
C416507	59156		69	69	2		gene_3-gene_12:2.39600771803984		36.018	gene_13-gene_66:14.51406887503163	2.97733
C41782	13412		18	18	2	1			2.86699
C41871	63101		75	75	2	3			27.3575	7.23506
C418872	38859		31	31	2	2			12.2661	gene_21-gene_31:2.99533229867775
C419158	10320		17	17	2	2	gene_8-gene_17:2.76132257679815		8.88361	gene_1-gene_10:2.21343166158372
C42025	13838		16	16	1	4	8.98196		8.60469
C420749	17531		23	23	2		gene_1-gene_16:2.46693339697500		10.0877
C421330	10585		14	14	2		3.29621		6.2752
C421549	37275		54	54	2	3	gene_22-gene_43:2.14331736636879		24.5775	gene_4-gene_51:3.10994385964075		gene_4-gene_54:6.91265453839782
C421575	17402		18	18	2	1			7.22969	3.17793
C42192	19089		12	12	2		2.00161		gene_3-gene_12:3.08415419409596
C423109	42756		61	61	2		gene_13-gene_26:2.52186047533963		26.861	gene_27-gene_61:9.68951653135945		gene_2-gene_58:2.69453395837106
C42317	50365		59	59	2		gene_16-gene_38:6.99339987246366		33.9607	gene_39-gene_57:2.73781040951173
C423262	15969		21	21	2	2			8.96139
C4237	19939		26	26	2	7	gene_3-gene_26:9.54945134667317		5.00843
C425774	27137		20	20	2		gene_7-gene_19:4.30946830525203		8.82516
C426459	26523		33	33	2	1			14.985	gene_4-gene_33:4.65231370776471
C426633	18222		21	21	2	4	gene_1-gene_19:6.99965183571818		11.0043
C42860	32203		28	28	2	2	gene_3-gene_28:9.57316134680541		12.232
C42865	20207		22	22	2		gene_2-gene_17:3.04659849571677		gene_1-gene_21:11.84799008092059
C430188	20651		34	34	2	5			13.7556	gene_11-gene_34:2.65438854998915		11.2724
C43123	22521		32	32	2	4	gene_14-gene_32:7.59710486380385		20.1871	gene_2-gene_13:3.92363200132577
C43167	47401		43	43	2	5			22.8528	gene_4-gene_43:18.02511746384581
C4331	14158		24	24	2	4	gene_13-gene_23:3.69778050618159		gene_3-gene_24:11.98137103484668
C436372	22988		26	26	2	2	gene_8-gene_25:7.49348286328799		13.4905
C436372	10623		12	12	2		2.55284		gene_3-gene_12:5.08593958577740
C438706	30210		29	29	2	2			14.7659	gene_3-gene_29:7.25696020514844
C44035	12107		16	16	2		gene_3-gene_15:2.86212400163727		9.44067
C440718	10826		19	19	2	3	gene_3-gene_14:2.57715647700964		7.65861
C44078	13601		13	13	1	5	7.47765		7.43258
C44191	14859		16	16	2	2			5.38784
C443589	14074		12	12	2		2.4586		5.53952
C44404	31423		44	44	2	4	gene_24-gene_43:8.07331001799822		15.0611
C444518	12653		18	18	2	2	gene_5-gene_18:6.54086826649578		8.90269
C445274	15416		16	16	2	1			6.44583
C44655	12520		16	16	2	3	gene_4-gene_16:2.54563277805180		7.98076
C44722	14099		8	8	2		2.48606		4.12863
C447499	30739		61	61	2		gene_18-gene_31:2.38476956301556		30.3896	gene_6-gene_57:7.60111492056263	3.17291	gene_5-gene_61:16.15534659298107
C448927	10131		11	11	2	2	gene_1-gene_10:5.01678153286411		5.97338
C44932	33991		43	43	2		gene_1-gene_37:6.82822195380890		20.3492
C449762	13170		11	11	2		gene_2-gene_11:6.64575218065100		5.97338
C449988	10544		14	14	2	2			7.42148
C45090	11705		17	17	2		2.68981		gene_1-gene_15:7.24028428021704			gene_4-gene_13:3.48362647557266
C45175	23607		38	38	2		gene_3-gene_13:3.26521959795713		20.1111	gene_14-gene_33:3.51714742822458		gene_15-gene_34:8.38464268424392
C45372	15612		17	17	2		gene_1-gene_14:2.82119467711709		7.89171
C45421	44777		56	56	2	2	gene_2-gene_52:5.82930533350079		gene_2-gene_56:26.75322920107695
C454336	32183		44	44	2	3	gene_3-gene_37:12.73727756951133		gene_2-gene_44:20.83410448661736
C454448	14755		16	16	2	3			4.92373
C45479	15035		22	22	1	5	10.6845		9.7107
C45489	16742		19	19	2	1			7.5874	gene_2-gene_17:3.85090579430832
C4562	57701		77	77	2	5	gene_16-gene_72:2.96539229262607		gene_16-gene_77:31.16079484581606	gene_40-gene_53:4.73979243491618	gene_21-gene_77:2.23409380021444	gene_20-gene_55:3.62115315343162
C45629	10856		18	18	2		gene_1-gene_16:3.47720834594150		gene_1-gene_16:8.50761774242214
C457542	10213		4	4	2	1			2.10589
C45901	10418		10	10	2	1			5.01315
C460991	43346		46	46	2	4			22.742	5.32932
C461267	12560		15	15	2	2	gene_2-gene_15:3.15008121472907		gene_2-gene_15:4.58895981571136
C462242	18861		17	17	2	4			8.62112	3.02018
C462587	14937		15	15	2	2			5.87049
C462658	10257		17	17	2	2			gene_3-gene_17:7.24028428021704	gene_3-gene_15:5.04497313286667
C463242	15626		18	18	2	1			7.8233	gene_2-gene_17:6.07623314535536
C46381	16411		17	17	1	5	2.00563
C46496	70520		98	98	2		gene_17-gene_97:4.71342436822860		45.8152	gene_1-gene_67:6.42558081150872	2.97437	gene_1-gene_55:12.01147783492061
C465335	88267		84	84	2	2	gene_1-gene_79:3.13348287643270		gene_1-gene_83:32.47650223886106	gene_11-gene_83:3.39322588944090
C4675	11422		15	15	1	6	6.4895		3.11901
C467506	16929		25	25	2		gene_7-gene_24:3.46695971275859		9.24995
C469292	15936		27	27	2		gene_2-gene_27:2.94297209187155		13.9312
C469697	29921		33	33	2	2			10.4175	4.42879
C471277	17202		25	25	2		gene_1-gene_24:3.21557912801989		6.5721
C47144	13028		17	17	2		gene_3-gene_16:2.03723687385246		7.98567
C472868	24077		31	31	2	3			13.8241	gene_3-gene_31:8.29014081590996
C473008	22040		17	17	2	3			7.39374
C47349	11048		20	20	2	2			7.67527	gene_3-gene_12:2.73780333268248		gene_1-gene_12:2.47992248218977
C474083	23450		21	21	2		gene_4-gene_19:3.89642322594614		gene_3-gene_21:7.99688499835891
C475070	22965		21	21	2			gene_2-gene_20:2.16538684861369
C478449	19804		17	17	2	2			6.97579
C479089	91019		80	80	2	1			gene_4-gene_80:35.30445358234742	gene_8-gene_80:20.40966284816865
C48078	10796		12	12	2			gene_1-gene_10:3.84323508092318	gene_1-gene_10:5.36297150799522
C482709	18779		23	23	2		gene_1-gene_20:2.30089951554789		11.8454
C48494	18276		19	19	2	1			gene_3-gene_19:7.20967767842309	gene_8-gene_19:2.54778915328375
C485571	11122		12	12	2		gene_1-gene_11:5.12555760452812		6.40591
C49039	13864		14	14	2		2.65738		4.49702
C490615	12034		12	12	2		gene_1-gene_11:3.04291025038808		4.74128
C49112	10238		10	10	2	1			3.72913
C49114	10081		12	12	1	2	2.68748		4.88729
C49235	10270		10	10	1	1	2.97761		4.49974
C49264	24881		29	29	2	2	gene_12-gene_28:3.27500139602469		gene_5-gene_28:12.12006538776819
C49334	15037		27	27	2		gene_18-gene_27:2.04277358102763		12.9219	gene_1-gene_18:8.66216652305365		gene_3-gene_19:3.76710026064717
C493780	14793		19	19	1	2	12.1486		9.71461
C49699	37283		61	61	2	6	gene_1-gene_16:5.84079759159911		33.5335	gene_17-gene_58:4.05351096274377		gene_24-gene_45:8.24525799027930
C49771	10941		8	8	1	2	5.10819		4.08528
C498468	15657		17	17	2	4			8.62112
C498648	10107		17	17	2		gene_1-gene_10:3.93363326603486		8.41316
C49908	33157		45	45	2	1			gene_1-gene_44:15.21627221037868	gene_1-gene_39:5.33090378177952
C49936	108174		166	166	2	6	gene_1-gene_98:26.10893183980163;gene_120-gene_165:6.45968166536347		gene_67-gene_166:32.45537960059216;gene_1-gene_16:2.17142929617610		gene_61-gene_160:5.93835447249054
C49962	12096		18	18	2	3	gene_8-gene_18:2.66965438700569		8.22226
C499777	12512		10	10	2		4.2058		5.86439
C50013	18214		21	21	2	4			8.48139
C50121	16768		13	13	2	1			6.42852	2.30907
C50180	22867		26	26	2	2			13.1357	gene_1-gene_17:3.09786225377379
C50214	12992		13	13	2		6.27951		5.38215
C50271	44848		52	52	2	4	gene_11-gene_49:17.81334089824225		30.9271			2.181
C50284	98486		140	140	2	2			gene_41-gene_140:42.20650375328800	gene_28-gene_127:14.93123737338400
C503129	37756		40	40	2		20.6559		21.2514
C504187	30000		29	29	2	1			13.1126	gene_2-gene_29:6.70840234984648
C50453	42964		71	71	2	2			24.2795	gene_8-gene_71:6.75176725470537		gene_10-gene_69:2.81594824695940
C50747	11201		14	14	2		4.34793		5.42104
C507510	20654		35	35	2		gene_1-gene_32:3.16435163216155		18.4082
C50838	35338		47	47	2		gene_25-gene_43:5.60121636340156		21.8744	gene_1-gene_24:2.42690246768507		gene_11-gene_22:2.59697806799477
C50918	25184		30	30	2			gene_11-gene_20:2.28086209971738	gene_3-gene_28:7.95257370636432	gene_3-gene_28:2.70438430277520
C50925	13992		23	23	2	4	gene_10-gene_23:4.08831979820698		13.1008	gene_1-gene_10:2.13479845578475
C509278	21201		31	31	2		gene_18-gene_31:2.05115676631812		15.7765	gene_1-gene_17:8.37838305481467
C51173	12242		13	13	2		gene_1-gene_12:2.07032734095251		7.70954
C512800	11727		12	12	2		2.56373		5.60867
C51476	11249		13	13	1	3	6.27951		5.38215
C516198	125932		161	161	2	4	gene_60-gene_138:2.25163884247993		gene_62-gene_161:55.87878476935524	gene_26-gene_125:17.88638548433869;gene_139-gene_152:3.49647717023410		gene_107-gene_148:2.67799465026733
C516496	31335		41	41	2	2	gene_1-gene_24:7.34044937078424		21.8229			gene_31-gene_41:3.18101231747289
C51760	15442		24	24	2		gene_4-gene_24:10.21887473914604		11.6405
C517955	13152		15	15	1	2	3.86204		3.71964
C5203	25384		41	41	2	4	gene_9-gene_37:2.66083189176430		24.234	gene_1-gene_26:2.72386685663485		gene_1-gene_10:2.31729505380613
C521627	24817		31	31	2	5	gene_15-gene_29:6.11053071724292		12.5333
C521876	17340		18	18	1	2	8.83896		9.12289
C522962	14119		20	20	2	1	gene_2-gene_13:2.27435650491860		gene_2-gene_20:7.79624266250537
C523299	57919		69	69	1	2	10.7227		35.7324		3.85753	gene_6-gene_39:3.27795166569942
C52338	26677		29	29	1	5	5.71743		15.1289
C52440	17970		16	16	1	3	7.51224		6.4078
C525131	11866		12	12	2		gene_2-gene_11:3.22824356246601		6.40591
C525908	45949		58	58	2		gene_19-gene_58:2.45775950927604		27.7815	gene_3-gene_57:3.80617926794117
C526927	24613		39	39	2		gene_7-gene_39:4.28981173653043		17.0115
C53131	20917		25	25	1	1	6.33982		gene_1-gene_22:10.10225011051367
C5329	27122		30	30	2	1			6.89202	gene_13-gene_25:2.08422022563482
C53422	35308		48	48	2	1			gene_8-gene_48:22.86576793446598	gene_8-gene_47:10.45205266715791
C53447	12725		14	14	2		gene_3-gene_12:2.57675303811878		gene_1-gene_13:6.99103588687198
C54167	12869		11	11	2	3	gene_1-gene_10:2.31351417739364		6.75513
C541783	37069		50	50	2	2	gene_1-gene_46:7.91877478633408		23.6768			gene_26-gene_49:2.20800789876374
C54259	20171		23	23	2	1			9.21189	gene_1-gene_11:2.51817255923990
C5433	19511		20	20	2	3	gene_7-gene_16:5.17170702108149		8.70992
C54611	22798		25	25	2	1			8.22983
C547651	12262		28	28	2	1			12.6238	gene_1-gene_24:2.15150766114311		gene_1-gene_24:4.78821458242522
C5539	61796		62	62	2	1			gene_3-gene_62:24.76182785157598	gene_3-gene_61:7.42390239440134
C55415	16390		15	15	2		6.05243		4.86602
C5556	45018		54	54	2	4	gene_20-gene_54:3.33644224979813		8.26612
C55610	15499		20	20	2	4	gene_2-gene_17:3.90749782472751		9.40631
C55703	12103		17	17	1	4	7.96306		6.78959
C55766	63412		87	87	2	3			38.4404	gene_16-gene_84:15.90054073735475	2.0419
C55789	10109		15	15	2		7.07722		6.0418
C56155	17268		21	21	2	2	gene_1-gene_20:7.27882330889681		9.77898
C56236	11603		11	11	2	3	gene_2-gene_11:3.14526872418031		2.54692
C56532	13270		19	19	1	4	7.09403		6.32292
C56583	16910		24	24	2	1			8.55059
C56698	41424		62	62	2	1			33.962	gene_1-gene_50:14.13527620140248	3.24203	gene_4-gene_51:7.44467360834142
C57050	10279		17	17	2		7.28413		10.4648
C57104	11972		17	17	2	2	gene_4-gene_17:3.74985720656168		gene_4-gene_17:7.57142690102588
C57114	38029		33	33	2	2			gene_2-gene_33:11.93442054761088
C571715	49501		79	79	2	2	gene_55-gene_79:9.21287524782437		38.6513	gene_1-gene_54:7.45484618099165	gene_3-gene_56:2.05990281700835	gene_1-gene_64:12.72738147111877
C57375	15749		16	16	2		gene_2-gene_16:3.78117008182376		gene_2-gene_16:3.39326170656399
C57635	10754		11	11	2		gene_1-gene_10:5.74818066772300		7.30126
C57701	13745		13	13	2	2			3.47659
C57787	43096		69	69	2	1			33.0778	gene_1-gene_63:13.33760115388099		gene_14-gene_43:4.18616244233837
C578969	42447		47	47	2		gene_27-gene_44:3.98275331301496		18.341	gene_1-gene_26:2.40662870461885		gene_22-gene_36:2.67587328105166
C58104	30496		33	33	2		gene_4-gene_33:5.19599696695090		gene_3-gene_33:13.27721417466764
C58122	28368		42	42	2	5	gene_14-gene_32:7.43599172381045		20.1866			gene_1-gene_13:2.34307730092834
C58173	22950		32	32	2	2			gene_2-gene_32:6.62248573298876
C58179	35176		45	45	1	2	4.04354		gene_1-gene_42:10.13564276758071
C58199	17478		28	28	2	2			13.7211	2.43512
C58367	12439		21	21	1	1	6.15425		7.79774			gene_6-gene_18:2.11101962955000
C58413	27352		35	35	2		gene_1-gene_11:3.80364045356202		16.5296	gene_12-gene_35:3.54495538453409
C58446	11976		14	14	2	3	gene_3-gene_13:2.24446880688749		6.04089
C58670	28249		40	40	2	1			gene_1-gene_36:14.19580778593268	gene_2-gene_40:5.44941212679308
C58982	18649		25	25	2	1	gene_2-gene_25:2.33867232446461		gene_2-gene_25:7.29369588852784
C59011	18612		23	23	2	4			7.01003
C59498	32791		42	42	2	1	gene_5-gene_31:2.15540795098458		16.8375	gene_32-gene_41:2.01071821758956
C59509	35846		15	15	2	3			6.37821
C59790	58161		77	77	2	3			35.8087	gene_2-gene_77:7.16726782366783	3.11865
C59859	13597		12	12	2		3.49204		5.4137
C59880	16006		11	11	2		gene_2-gene_11:5.14231916904395		6.27811
C60468	10025		17	17	2	1			gene_1-gene_15:7.00111059899739
C60517	16573		20	20	1	2	8.89917		9.90864
C60524	53769		80	80	2	3	gene_61-gene_80:10.45811480728500		36.1611	gene_10-gene_50:2.74168452731907	4.34224	gene_2-gene_57:3.25436182951265
C6057	15782		28	28	2	3			gene_5-gene_28:11.06937987419324	gene_9-gene_28:2.57521509279108
C60607	17798		19	19	2	1			9.63441	gene_1-gene_10:4.82229121514631
C60607	15967		17	17	2	2			6.24366
C60751	10103		12	12	2		gene_1-gene_10:3.42764446107927		6.25912
C6089	39607		61	61	2	4	gene_23-gene_40:3.07295028838133		32.701	gene_6-gene_58:3.70413542968058		gene_1-gene_54:4.57647740927433
C61053	10889		13	13	2	1			5.34143
C61106	17881		19	19	2	1			gene_1-gene_16:6.93700979252673	gene_1-gene_11:2.52093547381895
C61247	22560		28	28	2	1			14.3559	4.03733		gene_16-gene_28:2.81328656123168
C61249	13586		15	15	2	1	gene_2-gene_15:8.82865914906096		7.51645
C6130	12718		17	17	2	3	gene_2-gene_15:6.28317261384919		6.78959
C61310	11135		16	16	1	4	7.23237		8.9314
C61831	10870		13	13	1	5	7.58021		6.8229
C61936	11423		21	21	2	3	gene_5-gene_21:3.35656156513625		10.6236			gene_1-gene_12:4.88822920220071
C62087	15411		10	10	2		5.25861		5.98672
C6220	10358		17	17	2		gene_2-gene_15:2.65779462261190		8.62112
C62287	17195		24	24	2	4	gene_1-gene_16:4.77560157219916		11.2172
C62859	17394		23	23	2		gene_6-gene_22:5.84674221320882		12.0555
C62867	23586		22	22	1	2	9.57709		11.2117
C62879	11775		19	19	2		9.38645		10.6473
C62899	29223		32	32	2	7	gene_13-gene_30:2.60556732540333		14.5362
C63403	20285		24	24	1	5	9.45348		10.4735
C63729	27861		48	48	2		gene_2-gene_48:8.61888338656783		25.8442			gene_1-gene_44:11.88572037205446
C6406	26070		23	23	2		gene_2-gene_22:3.41710223828463		11.0083
C64265	48689		59	59	2	6	gene_4-gene_55:13.65352286828089		gene_4-gene_57:32.10144607928937
C64604	27555		13	13	2		gene_1-gene_10:3.27576969141978		6.2968
C65171	29606		39	39	2	3	gene_3-gene_39:12.15303152569111		19.426
C65224	32532		37	37	2	6	gene_13-gene_34:5.52784607117414		gene_2-gene_37:13.95658220238427
C65224	13161		23	23	2	1			9.40703	gene_3-gene_19:2.97447141888830
C65360	13172		12	12	2	2			gene_1-gene_11:5.07643813192225
C65561	22037		19	19	2		gene_7-gene_19:3.03857661684379		9.97415
C65876	63073		51	51	2	1			gene_1-gene_49:19.82504905297926	10.6103
C65880	13725		13	13	2		gene_2-gene_12:3.18668171974388		gene_2-gene_13:4.32906586843713
C65911	32445		30	30	2	1			14.7512	gene_1-gene_29:8.03385115266450
C65969	24931		33	33	2	4	gene_11-gene_32:11.40106061602719		gene_2-gene_33:12.95138943636816
C65997	12810		18	18	2	2			8.54374	3.03014		gene_1-gene_11:2.98695769336940
C6615	12516		20	20	2	1			gene_2-gene_20:9.32279932037162	gene_2-gene_20:3.52262922780552
C66249	10427		20	20	2	2			6.98792	gene_1-gene_15:6.07842601149617		gene_1-gene_11:7.18045606445813
C66360	12279		18	18	2	1	gene_5-gene_18:2.72428466410903		6.67186
C6667	26779		31	31	2		gene_19-gene_31:2.52983434780664		14.0962			gene_3-gene_28:12.49534577847464
C66729	11232		16	16	2	4	gene_3-gene_16:4.61911667083134		8.9314
C67568	11040		13	13	1	3	7.91137		6.78274
C6758	22073		39	39	2	1			gene_3-gene_39:15.07092107273444	gene_1-gene_38:4.55213930088475
C6761	15731		21	21	2	2			9.18233	gene_1-gene_11:2.44728292077311
C67617	11974		18	18	2		gene_2-gene_13:2.66052916924217		gene_1-gene_16:7.72981338594127
C68291	15013		21	21	2	1			10.6236	gene_1-gene_18:2.36255141997765
C68350	26608		27	27	2	4	gene_7-gene_26:7.71579646039752		gene_1-gene_26:14.71850135008087
C6837	11346		7	7	2		2.39189		4.10486
C6841	151878		276	276	2	4	gene_10-gene_109:12.11821500677598;gene_163-gene_258:13.11554076353520		gene_100-gene_199:19.56338735009892;gene_1-gene_100:19.56338735009892
C68695	117945		118	118	2	1			gene_22-gene_118:45.64405643343819	gene_1-gene_89:28.54972575013464		gene_31-gene_51:2.10345998248713
C6895	38991		50	50	2	4			gene_1-gene_49:11.23625534529901
C69150	20820		25	25	2	5	gene_1-gene_23:9.15233080843109		gene_1-gene_23:10.98782784460229
C69481	47745		29	29	2		gene_2-gene_28:2.62968991179548		14.2491
C69641	14383		27	27	2		gene_1-gene_22:3.74866084653380		11.1961			gene_3-gene_27:3.59559050320590
C69819	24432		25	25	2	3	gene_1-gene_24:4.91329165115651		9.94178
C6991	49062		85	85	2		gene_1-gene_83:2.02574279741094		gene_3-gene_81:38.55426293251916	gene_6-gene_78:7.75860030096501	gene_3-gene_54:2.12775924662282	gene_1-gene_63:11.94264008939004
C70021	31758		34	34	2	1	gene_2-gene_31:3.38189098322518		18.3786
C70232	20750		9	9	2		2.38872		6.02968
C70309	10128		13	13	2		6.51386		6.62371
C70417	19479		21	21	2	1			gene_1-gene_18:5.06005519737281
C70738	14084		17	17	1	4	6.40965		8.67365
C70752	18052		22	22	2	3	gene_1-gene_19:4.97088490422568		10.8669
C71070	12609		11	11	2	1			3.81629
C71117	21768		20	20	2	3			5.61148
C71316	26618		29	29	2	3	gene_1-gene_28:12.29376945389529		15.4267
C71348	19426		21	21	2		gene_1-gene_15:2.36544336900422		4.72594
C71648	18231		24	24	2	2	gene_2-gene_24:5.56998812522451		11.6127
C7165	60496		72	72	2	2	gene_21-gene_72:8.46706475824352		45.8368	gene_5-gene_55:6.43421523982609	gene_8-gene_72:3.65665611774973	gene_6-gene_20:2.24120096125750
C71706	30045		49	49	2	4			gene_7-gene_49:13.88771904994966	gene_11-gene_39:2.51408904920908
C72164	21201		36	36	2		gene_6-gene_36:6.76407982917894		17.629
C72199	27594		23	23	2	4	gene_1-gene_19:9.10562325896242		gene_1-gene_19:10.36644346050650
C72214	47142		50	50	2	1			19.3122	4.6073
C72287	10715		15	15	2	2	gene_2-gene_15:2.66134810210675		6.04184
C72598	100936		98	98	2	8			28.5872	gene_17-gene_81:10.50251375390661
C72670	68959		80	80	2	1	gene_10-gene_78:3.47471698938188		gene_3-gene_78:39.64625637388617	gene_1-gene_76:6.17740164698987		gene_4-gene_45:3.25885897078727
C72751	13110		21	21	2	3			12.9575	gene_9-gene_21:8.57387627229856		gene_1-gene_16:3.33526666831656
C72772	17289		24	24	2		gene_2-gene_24:3.79894716679820		12.6595			gene_4-gene_19:3.14818002495942
C7346	91017		130	130	2		gene_23-gene_47:2.67711548061811		gene_10-gene_109:48.73320037830435	gene_48-gene_129:27.14851312908672;gene_1-gene_24:2.24760020211265	gene_24-gene_123:5.52494821792388	gene_49-gene_113:3.63340565777967
C73515	109447		131	131	2		gene_55-gene_129:7.55852015564744		gene_23-gene_122:49.39068799839957	gene_1-gene_56:5.43490963839558	gene_8-gene_107:5.02892689300423	gene_1-gene_81:2.27558580964398
C73553	21749		33	33	2	3	gene_1-gene_29:6.04587968476438		13.6021
C74163	42152		51	51	2	4	gene_1-gene_35:4.85050115175483		16.7421		2.11709
C74429	33258		47	47	2	2	gene_12-gene_47:5.63172535632717		25.2678			gene_12-gene_31:4.36563819832298
C74778	15357		20	20	2	3	gene_1-gene_12:3.83144517630349		10.2383			gene_6-gene_20:2.65379521843534
C74874	26508		23	23	2	1			gene_2-gene_23:4.96350649789731
C75353	24402		36	36	2		gene_8-gene_36:2.50814689603942		11.461
C76152	110472		143	143	2	1	gene_44-gene_143:4.79581408969291		gene_1-gene_98:52.03633097464058	gene_10-gene_108:9.29973289266044	gene_1-gene_95:4.69324426797484	gene_10-gene_106:3.43707515004337
C7622	33112		34	34	2	3	gene_10-gene_21:3.68153426320817		11.3858
C76259	11409		19	19	2	1			5.02015
C76272	11138		18	18	2	2	gene_8-gene_17:3.85088284928087		8.61568			gene_1-gene_10:3.38671646256460
C76423	11353		18	18	1	3	2.59559		9.40177
C76496	26327		31	31	2	5			gene_1-gene_28:9.48388903033188
C76765	13985		14	14	2	3			4.24801
C7678	14335		19	19	2		7.64469		10.6473
C76813	36799		49	49	2	3	gene_14-gene_48:2.18026338193835		19.7759
C76896	33333		59	59	2	1			gene_1-gene_58:29.37893063871332	gene_1-gene_58:17.54374092571675		gene_4-gene_46:12.01663296623248
C76954	15928		25	25	2	2			gene_5-gene_25:5.97730252503696
C77141	48421		61	61	2		gene_2-gene_60:15.97140957105024		20.4208
C7715	13999		35	35	2		18.4885		19.169			gene_1-gene_29:2.45073181565583
C7760	13094		18	18	2	1			8.22226
C77611	20542		39	39	2		gene_3-gene_39:11.63194170511593		18.7724			gene_1-gene_38:9.68289778997339
C77800	12869		16	16	2		gene_1-gene_15:3.83995584459079		gene_1-gene_15:5.50185329821389
C77946	10504		14	14	2	1	gene_5-gene_14:5.52985211255277		6.04089
C78264	44709		60	60	2	3	gene_1-gene_34:4.29218929892434		21.9215	gene_35-gene_59:7.60495603957312	2.30281
C78311	28786		30	30	2	4			14.7512	gene_9-gene_30:2.48992661600077
C78450	17616		19	19	1	6	6.22643		8.81953
C78678	14772		13	13	2	2	gene_3-gene_13:4.40565154096762		4.021
C78800	14294		16	16	2	4	gene_1-gene_15:6.60776121386565		7.18128
C78820	124221		123	123	2	3			gene_10-gene_109:27.59357699898769	gene_32-gene_123:14.09568327176476	gene_1-gene_92:3.96066935773284	gene_90-gene_122:2.09367417578367
C78886	15120		8	8	2		2.57404		4.08528
C79424	13541		21	21	2		gene_7-gene_21:2.34052383392970		6.18717
C79457	15285		29	29	2		gene_9-gene_28:3.59505409179247		gene_4-gene_29:10.65505551914024			gene_3-gene_29:4.92699703274148
C79615	24206		33	33	1	5	12.4639		15.3814
C79623	11419		18	18	2		gene_4-gene_18:2.78063864175981		gene_2-gene_18:7.59801519676297
C80027	15998		21	21	2	3			8.93912
C80096	11154		16	16	2	4			8.9314	gene_7-gene_16:2.63174202290312
C8021	18000		18	18	1	2	8.83896		9.12289
C80261	16234		26	26	2	4			13.7836	gene_6-gene_18:3.25588258941918
C80456	22170		27	27	2	1	gene_13-gene_27:2.81800906784599		11.2986
C80459	25062		50	50	2	1	gene_40-gene_50:4.25070335613838		27.6666	gene_1-gene_39:7.76291715217828		gene_1-gene_39:7.05051329595931
C80653	27035		34	34	2		gene_3-gene_31:6.01111757850517		17.843
C80658	19822		24	24	2	1			12.3903
C80779	11127		18	18	2	3			6.85055			4.03583
C81174	39620		68	68	2	1	gene_53-gene_68:4.83882310801253		gene_4-gene_68:29.15036349841798	gene_4-gene_52:4.02226000828118	3.62157	gene_5-gene_59:11.34655973258729
C81235	58786		79	79	2	3			gene_1-gene_78:31.85554883667701	gene_1-gene_71:8.29953908668076
C81414	67235		103	103	2		gene_7-gene_76:8.88595941065304		gene_4-gene_103:50.05650463602343	gene_37-gene_103:5.18883294344529	gene_4-gene_103:7.10851938998138	gene_63-gene_103:8.83134221358175
C81530	26632		26	26	2	2			9.31969	gene_5-gene_26:2.71804855106848
C81593	25866		32	32	2	8	gene_4-gene_27:6.62281002697715		gene_3-gene_32:14.24425776186736
C81646	54409		73	73	2	2	gene_1-gene_50:5.91518371970970		39.7685	gene_24-gene_69:6.65676486265468		gene_24-gene_69:10.81124588030301
C81751	30248		39	39	2	6	gene_12-gene_38:4.82992167258132		gene_7-gene_38:2.72579857300207
C81951	16621		22	22	2	1	gene_11-gene_21:4.12007006344066		8.5036
C82034	11158		10	10	2		2.33982		6.14112
C82288	10602		10	10	2	2			6.51981	3.61183
C8232	27723		30	30	2		11.1765		16.7573
C82439	11091		6	6	2		4.27372		3.51845
C8258	87126		92	92	2	4			35.5531	13.2177
C8267	19090		33	33	2	3	gene_4-gene_26:6.62212240022321		13.6135
C8272	16079		16	16	1	7	3.51717		5.75906
C82725	10998		17	17	2	1			6.2373
C8305	15769		16	16	2		gene_3-gene_14:2.82114078401256		gene_2-gene_14:4.36207558488530
C8308	18464		37	37	1	1	15.2689		22.1802			gene_6-gene_35:7.97229388002911
C83112	27998		28	28	2	2	gene_2-gene_23:8.22456655781645		13.5832
C83138	14871		14	14	2		gene_1-gene_12:2.28954395649817
C83211	11982		20	20	2	3	gene_1-gene_10:3.62264876388972		9.51041	gene_11-gene_20:2.87431466587385		gene_9-gene_20:4.96077986934932
C8332	19990		29	29	2	3	gene_3-gene_21:4.85408066986890		gene_1-gene_27:8.50356798341503
C83384	37864		51	51	1	6	9.97549		21.6394
C83621	23078		23	23	1	1	2.82945		9.29706
C83633	16998		21	21	2	2			9.40026
C83720	10853		12	12	2		gene_1-gene_10:2.67547467014262		6.18379			gene_3-gene_12:2.00834762097176
C83989	38504		58	58	2	2			28.7014	gene_1-gene_54:14.52348476724568		gene_1-gene_38:10.37768832822897
C84402	55765		56	56	2	3	gene_15-gene_56:3.64038327105658		gene_8-gene_56:16.83000540426314
C84537	29763		47	47	2	3	gene_22-gene_46:6.71407435659444		gene_2-gene_46:21.82400999992611	gene_4-gene_15:3.42672669457718		gene_4-gene_21:2.81922439222215
C84547	15183		15	15	2		gene_1-gene_14:2.24966001815410		7.58921
C84647	64984		78	78	2		gene_40-gene_68:2.07718991356434		38.787	9.82892		gene_8-gene_34:5.97316237396385
C84906	11552		17	17	2	6			4.51633
C85057	28915		40	40	2	3	gene_8-gene_40:5.68858970706574		14.8134
C85136	50277		58	58	2	3	gene_1-gene_36:5.28645025097441		22.6042	gene_37-gene_46:2.53812941597551	2.15637
C8526	25122		27	27	1	3	4.86421		13.9413
C85618	46299		48	48	2	2	gene_2-gene_20:8.99234704961236		24.408		2.08689
C85896	16755		20	20	2	2			5.28553
C8633	56923		59	59	2	1			28.3456	14.3621
C86886	10411		14	14	2		gene_3-gene_13:2.11808505277073		7.39235
C8727	15936		21	21	2	2			gene_1-gene_20:5.34476721677107
C8743	12655		9	9	2			4.73763	2.39009
C87522	10655		8	8	2		2.06838
C87729	50032		52	52	2	3	gene_19-gene_48:3.62113033056300		gene_5-gene_52:14.06238247364849
C88098	11591		17	17	2		gene_2-gene_16:2.88872078277565		8.84824			2.41984
C8820	19181		24	24	2	1			10.6945	4.97882
C88243	14667		20	20	2	2			gene_2-gene_20:8.03261060975071
C88636	33343		44	44	2	8	gene_20-gene_35:5.88018608201517		gene_2-gene_44:22.91844614056205			gene_1-gene_10:2.24058842688636
C88921	12891		11	11	2	1			5.6363
C89401	35801		40	40	1	4	13.9316		17.7517
C8949	23811		38	38	2	4	gene_1-gene_28:4.39299762279654		gene_1-gene_33:15.71519427137120
C89570	10927		13	13	2		2.95999		6.2968
C89762	18411		32	32	2		gene_23-gene_32:2.93736888948653		12.5223	gene_7-gene_22:5.28853657706548		gene_6-gene_24:9.14160494224151
C90131	25701		38	38	2	2	gene_1-gene_21:10.68421567132301		10.2942			gene_22-gene_31:2.40143971938531
C90373	33833		25	25	2		gene_1-gene_11:2.11453836215833		10.7005
C90679	10967		18	18	2	1			8.95319	gene_7-gene_16:3.15179606906229
C90700	14709		12	12	2		gene_2-gene_12:2.94850236801537		4.71097
C90764	30132		34	34	2	1			gene_7-gene_34:5.55405415841316	gene_7-gene_34:3.70811370312850
C91152	14360		17	17	1	3	10.7016		7.98567
C91355	45242		41	41	2		gene_2-gene_41:6.48371301673152		20.0637
C91373	32917		38	38	2	3	gene_3-gene_33:10.43457909077067		20.1111
C91901	18466		29	29	1	2	6.71315		14.6836			gene_1-gene_12:3.14457698124018
C92066	47366		47	47	2	2			22.9972	gene_3-gene_39:8.48553039092836
C92087	16892		27	27	2	3			11.8888	gene_5-gene_18:2.99671354822891
C92188	29535		40	40	2	3			19.9644	gene_20-gene_35:7.23961573269468
C9242	13567		19	19	2	1			7.70873			gene_10-gene_19:2.09260782815552
C92435	11040		15	15	1	4	7.68092		6.40595
C92658	64332		89	89	2	3			gene_5-gene_89:30.61552108104852	gene_5-gene_73:4.70701208181821	gene_1-gene_81:3.81367652892548	gene_21-gene_61:3.33849336881588
C92744	33595		58	58	2		gene_6-gene_51:6.23209210106480		29.4668		3.15136	gene_1-gene_57:3.42911730820995
C92762	36179		51	51	1	5	8.82957		25.3936
C93012	10021		10	10	2		2.63367		3.336
C93038	60124		78	78	2	3	gene_1-gene_34:4.90410664980191		gene_1-gene_75:27.41934948976863		3.67004
C93054	10324		8	8	2	2			4.69151
C93232	11348		29	29	2	1			8.87847	gene_1-gene_25:5.03270636305197
C9337	23693		30	30	2	4	gene_8-gene_30:5.27183296314831		gene_3-gene_30:14.66001810336315
C93387	30610		26	26	2		gene_2-gene_26:2.96529470815709		9.04015
C93523	34852		33	33	2	2			13.6959	gene_1-gene_27:4.20247764313604
C9361	15588		27	27	2	2	gene_16-gene_26:2.15697200695460		10.5047
C93928	17927		20	20	2	1	gene_1-gene_14:3.90320031834302		10.2383
C94355	22469		28	28	2	1			14.9164	gene_1-gene_16:6.42939333077106
C94648	18341		18	18	2		gene_2-gene_18:9.16019825146352		gene_2-gene_18:8.06099967120098
C94992	15782		23	23	2	6	gene_1-gene_21:7.03759373715017		11.8193
C9518	26636		31	31	2	5	gene_7-gene_27:7.77208883185011		14.8593
C95264	14132		14	14	2		gene_1-gene_12:2.16579176607072
C95355	65548		88	88	2	4	gene_1-gene_21:5.05753774703856		gene_1-gene_83:43.57718301605786	gene_22-gene_75:9.06807081202371	gene_1-gene_78:3.56274135971198	gene_25-gene_78:4.21603954422754
C9545	43116		69	69	2	1			30.4666	10.278		gene_48-gene_68:3.64686655970111
C95514	41865		37	37	2	1			16.7435	gene_4-gene_37:8.23658235452569
C95548	10148		7	7	2		2.3898		2.78263
C9555	12437		15	15	2	2	gene_4-gene_14:3.12882219253079		gene_1-gene_14:4.27744693949330
C95686	20708		29	29	2		gene_1-gene_27:3.75319701311573		14.2221
C95975	33890		50	50	2		gene_3-gene_21:2.38867562111759		22.7565	gene_22-gene_50:4.51185957490744
C97171	32971		41	41	2		gene_25-gene_41:4.32003651680189		21.8229	gene_9-gene_24:4.58607915872075		gene_16-gene_25:5.31832468514509
C97706	10681		13	13	2		5.4644		8.19263
C978	24849		26	26	2	1			7.14226
C97855	10599		20	20	2		gene_2-gene_20:2.00542368049977		9.30817
C98100	14382		12	12	2		7.44773		6.40591
C98653	33233		40	40	2	7	gene_4-gene_34:4.86844899968306		gene_1-gene_34:14.05569831451189
C9897	153261		224	224	2	7	gene_95-gene_189:10.25483415032821		gene_125-gene_224:28.74635957801882;gene_10-gene_109:34.43356413109672	gene_1-gene_94:5.15626829558226
C99277	22006		25	25	2		gene_7-gene_25:2.17094380216276		11.0283
C99785	14808		17	17	1	2	5.96015		6.32379

## Sheet: Table S6
Supplementary Table 6: BLASTN analysis for 10 bacteriophage genomes showing similarity to known reference bacteriophage sequences at nucleotide level (percentage identity >70%; query covering >50%).
For each query sequence, the three best HITs (when ordered according to E-value) have been described.
Phage genome	BLAST analysis							Kaiju analysis		Final Taxonomy	Lineage
	BLAST HIT	Max Score	Total Score	Query Cover	E-Value	% Identity	Accession	% of proteins	Taxonomy		SuperKingdom	Phylum	Class	Order	Family	Genus	Species
C132054	Salmonella phage renfri, complete genome	71861	87249	1	0	96.22	MT074445.1	100	Salmonella phage BP63	Salmonella phage BP63, complete genome	Viruses	Uroviricota	Caudoviricetes	Caudovirales	Myoviridae	Rosemountvirus	Salmonella virus BP63
	Salmonella phage ciri, complete genome	52000	86513	0.98	0	97.46	MT074442.1
	Salmonella phage BP63, complete genome	51193	84770	0.98	0	96.99	KM366099.1
C17989	Escherichia phage vB_EcoP_PhAPEC5, complete genome	37582	92811	0.86	0	94.46	KF192075.1	29	Escherichia virus APEC7	Escherichia phage vB_EcoP_PhAPEC5, complete genome	Viruses	Uroviricota	Caudoviricetes	Caudovirales	Podoviridae	Gamaleyavirus	Escherichia virus APEC5
	Escherichia phage PD38, complete genome	34428	80157	0.84	0	92.38	MH669274.1
	Enterobacteria phage Bp4, complete genome	34387	80708	0.84	0	92.36	KJ135004.2
C6841	Escherichia phage nieznany, complete genome	63834	231900	0.88	0	98.03	MN850598.1	93	Escherichia phage phAPEC8	Escherichia phage phAPEC8	Viruses	Uroviricota	Caudoviricetes	Caudovirales	Myoviridae	Phapecoctavirus	Escherichia virus phAPEC8
	Escherichia phage phAPEC8, complete genome	49350	228100	0.9	0	97.4	JX561091.1
	Escherichia phage vB_EcoM-Ro121c4YLVW, complete genome	49814	239400	0.91	0	98.76	MH051333.1
C1324	Escherichia phage Mangalitsa, complete genome	20910	47567	0.85	0	82.55	MN045229.1	95	Enterobacteria phage phiEcoM-GJ1	Enterobacteria phage phiEcoM-GJ1, complete genome	Viruses	Uroviricota	Caudoviricetes	Caudovirales	Chaseviridae	Carltongylesvirus	unclassified Carltongylesvirus
	Enterobacteria phage phiEcoM-GJ1, complete genome	13651	51840	0.83	0	87.82	EF460875.1
	Escherichia phage ST32, complete genome	12065	50685	0.85	0	90.79	NC_047830.1
C111272	Escherichia phage vB_EcoP_PhAPEC5, complete genome	37560	92784	0.85	0	94.44	KF192075.1	28	Escherichia virus APEC7	Escherichia phage vB_EcoP_PhAPEC7, complete genome	Viruses	Uroviricota	Caudoviricetes	Caudovirales	Podoviridae	Gamaleyavirus	Escherichia virus APEC7
	Enterobacteria phage Bp4, complete genome	34411	80138	0.84	0	92.37	MH669274.1	28	Escherichia virus G7C
	Escherichia phage vB_EcoP_PhAPEC7, complete genome	27012	95654	0.87	0	96.14	KF562340.1
C30853	Enterobacteria phage phiEcoM-GJ1, complete genome	14778	14778	1	0	92.48	EF460875.1	100	Enterobacteria phage phiEcoM-GJ1	Enterobacteria phage phiEcoM-GJ1, complete genome	Viruses	Uroviricota	Caudoviricetes	Caudovirales	Chaseviridae	Carltongylesvirus	unclassified Carltongylesvirus
	Escherichia phage ST32, complete genome	14401	14401	1	0	91.82	NC_047830.1
	Escherichia phage Mangalitsa, complete genome	12020	12020	1	0	87.68	MN045229.1
C103050	Salmonella phage 8-19, complete genome	67730	85532	0.98	0	96.66	MN379740.1	100	Salmonella phage BP63	Salmonella phage BP63, complete genome	Viruses	Uroviricota	Caudoviricetes	Caudovirales	Myoviridae	Rosemountvirus	Salmonella virus BP63
	Salmonella phage UPF_BP2, complete genome	63756	88890	0.96	0	96.78	KX826077.1
	Salmonella phage BP63, complete genome	63524	84772	0.98	0	96.67	KM366099.1
C49346	Salmonella phage Solent, complete genome	14875	66337	0.77	0	97.28	MH586730.1	89	Salmonella virus 9NA	Salmonella phage Solent, complete genome	Viruses	Uroviricota	Caudoviricetes	Caudovirales	Siphoviridae	Sashavirus	unclassified Sashavirus
	Salmonella phage vB_SenS_Sergei, complete genome	14870	66518	0.77	0	97.27	KY002061.1
	Salmonella phage vB_SenS_Sasha, complete genome	14859	66406	0.74	0	97.24	NC_047786.1
C104087	Escherichia phage vB_EcoM_ECO1230-10, complete genome	16164	49697	0.86	0	91.96	GU903191.1	90	Escherichia virus CVM10	Escherichia phage vB_EcoM-ep3, complete genome	Viruses	Uroviricota	Caudoviricetes	Caudovirales	Myoviridae	Jilinvirus	Escherichia virus ep3
	Escherichia phage vB_EcoM-ep3, complete genome	15782	40371	0.79	0	91.47	KM360178.1
	Escherichia phage vB_EcoM_ECOO78, complete genome	11775	42312	0.78	0	94.03	NC_041926.1
C22197	Enterobacteria phage JenP2, complete genome	44180	52498	1	0	98.14	KP719133.1	64	Escherichia virus JenP2	Enterobacteria phage JenP2, complete genome	Viruses	Uroviricota	Caudoviricetes	Caudovirales	Siphoviridae	Nonagvirus	Escherichia virus JenP2
	Enterobacteria phage JenP1, complete genome	34147	43395	0.9	0	96.18	KP719132.1
	Escherichia phage BRET, complete genome	31737	38809	0.83	0	94.68	MK165087.1

## Sheet: Table S7
Supplementary Table 7: Coverage values for four identified coliphages showing similarity to known bacteriophage genomes of Escherichia coli across the 50 metagenomic samples from which they were derived.
Contig	Assigned taxonomy	Genus	A1	A2	A3	A4	A5	A6	A7	B1	B2	B3	B4	B5	B6	B7	C1	C2	C3	C4	C5	C6	D1	D2	D3	D4	D5	D6	E1	E2	E3	E4	E5	E6	F1	F2	F3	F4	F5	F6	G1	G2	G3	G4	G5	G6	H1	H2	H3
C111272	Escherichia phage vB_EcoP_PhAPEC7, complete genome	Gamaleyavirus	0	0.205641	0.00211274	0.212459	0.0292875	0.00422547	0	0	0.0578828	0.00422547	14.6644	0	0	0	9.01243	0.146822	0	0.0504007	0	0	0.0297191	0	2.41376	0.0420582	0	0	0	1.12816	0.0250861	0	0	0	0	0.589046	0	0.0125413	0	0	0.147947	0.0586542	0	0	0	0	0	0.052406	0
C17989	Escherichia phage vB_EcoP_PhAPEC5, complete genome	Gamaleyavirus	0	0.187402	0.00212721	0.183757	0.0108338	0	0	0	0.0710434	0	14.9423	0	0.00361128	0	9.22872	0.152198	0	0.037268	0	0	0.0385479	0	2.4834	0.0372637	0	0	0	1.24526	0.0134731	0.00248213	0	0	0	0.594574	0	0.028416	0	0	0.127047	0.0277062	0	0	0	0	0	0.0444191	0
C104087	Escherichia phage vB_EcoM-ep3, complete genome	Jilinvirus	0	0.0227767	0.0189806	0.230501	0.106291	0	0	0	0.279926	0	0.0706079	0	0	0	0.639697	0.0949031	0	0.0151845	0	0	0.0531457	0.030369	0.00759225	0.121425	0	0	0	0.0986992	0.594194	0.0113884	0	0	0	447.638	0.0265729	0.280736	0	0	0.135825	0.177001	0	0	0	0	0	0.564762	0
C6841	Escherichia phage phAPEC8	Phapecoctavirus	0	0.0269036	0.00408669	177.61	0	0	0	0	0.00597524	0	26.7418	0	0	0	0.0754445	0.149586	393.294	0.0593891	0	0	0.030461	0	0.00573346	0.0475228	0	0	0.00627529	0.0820643	0.231245	44.7415	0	0	0.0227297	0.123492	0.00351591	0.0113747	0	0.136286	0.0274864	0	0.0194266	0	0	0	0	1.57955	0
[truncated: 3 more columns]

## Sheet: Table S8
Supplementary Table 8: Family-level taxonomic classification for nearly 600 de-replicated, bacteriophage genomes of near-full completion
Sample ID	Contig	Length	Family	Percent_of_votes
A1M01	C194508	41728	Myoviridae	50
A2M15	C49114	10081	Myoviridae	50
A3M32	C102986	21430	Myoviridae	47.0588
A3M32	C85136	50277	Myoviridae	48.0769
A3M32	C93038	60124	Myoviridae	47.1429
A4M42	C132053	152000	Myoviridae	50
A4M42	C50284	98486	Myoviridae	48.3871
A4M42	C61936	11423	Myoviridae	50
A4M42	C6513	142936	Myoviridae	48.9583
A5M63	C16298	38705	Myoviridae	50
A6M74	C117424	51078	Myoviridae	49.0566
A6M74	C160202	201191	Myoviridae	93.1818
B1M03	C123074	46166	Myoviridae	45
B1M03	C461267	12560	Myoviridae	50
B1M03	C581355	44235	Myoviridae	48.6486
B1M03	C6522	38967	Myoviridae	35.7143
B2M17	C28914	28931	Myoviridae	100
B2M17	C371608	44233	Myoviridae	48.5714
B3M34	C172016	11122	Myoviridae	100
B3M34	C189964	55471	Myoviridae	48.5714
B3M34	C238946	80227	Myoviridae	43.75
B4M43	C24692	86202	Myoviridae	50
B5M64	C110255	41632	Myoviridae	47.2222
B5M64	C79615	24206	Myoviridae	45.4545
B5M64	C94992	15782	Myoviridae	48
B6M76	C125218	160024	Myoviridae	48.7395
B6M76	C141699	38394	Myoviridae	46.1538
B6M76	C143139	222319	Myoviridae	100
B6M76	C143691	119241	Myoviridae	47.7124
B6M76	C4237	19939	Myoviridae	50
B6M76	C49936	108174	Myoviridae	50
B6M76	C81751	30248	Myoviridae	48.4848
B6M76	C9897	153261	Myoviridae	48.3871
C1M04	C58173	22950	Myoviridae	49.0909
C1M04	C62287	17195	Myoviridae	50
C3M35	C31981	45884	Myoviridae	50
C4M45	C30937	34206	Myoviridae	50
C4M45	C50925	13992	Myoviridae	50
D1M06	C221313	43948	Myoviridae	48.5714
D1M06	C329295	27230	Myoviridae	44.4444
D1M06	C44191	14859	Myoviridae	100
D2M21	C131257	13075	Myoviridae	46.1538
D2M21	C175900	13098	Myoviridae	100
D2M21	C376238	14376	Myoviridae	50
D3M36	C107021	18107	Myoviridae	100
D3M36	C204529	94596	Myoviridae	50
D3M36	C517955	13152	Myoviridae	100
D5M67	C166097	39638	Myoviridae	48.7179
D5M67	C173305	30635	Myoviridae	50
D5M67	C17901	165622	Myoviridae	39.1304
D5M67	C294313	12136	Myoviridae	50
D5M67	C37018	20553	Myoviridae	44.4444
D5M67	C85057	28915	Myoviridae	48.3871
E1M07	C154992	48001	Myoviridae	40
E1M07	C17369	62226	Myoviridae	47.0588
E2M24	C54611	22798	Myoviridae	50
E3M38	C117732	21720	Myoviridae	50
E3M38	C138605	23409	Myoviridae	50
E3M38	C27194	39570	Myoviridae	50
E4M57	C17627	88476	Myoviridae	49.4118
E4M57	C19221	28552	Myoviridae	100
E4M57	C44449	252409	Myoviridae	47.1154
E4M57	C46381	16411	Myoviridae	100
E5M68	C42025	13838	Myoviridae	50
E6M82	C180654	10090	Myoviridae	50
E6M82	C259222	21328	Myoviridae	50
E6M82	C39330	33709	Myoviridae	50
E6M82	C454336	32183	Myoviridae	46.4286
F1M09	C109813	17648	Myoviridae	50
F1M09	C15001	34155	Myoviridae	38.0952
F1M09	C361158	13444	Myoviridae	100
F2M27	C103673	74476	Myoviridae	49.4118
F2M27	C4957	30856	Myoviridae	100
F2M27	C58982	18649	Myoviridae	46.6667
F2M27	C6214	38359	Myoviridae	48.2759
F2M27	C98653	33233	Myoviridae	48.9362
F4M58	C17701	27636	Myoviridae	100
F6M83	C35927	41815	Myoviridae	50
F6M83	C56583	16910	Myoviridae	45.4545
F6M83	C66729	11232	Myoviridae	100
G4M60	C74315	44222	Myoviridae	48.4848
G6M85	C16076	35303	Myoviridae	48
G6M85	C289354	62060	Myoviridae	48.8372
G6M85	C290709	20568	Myoviridae	100
H1M14	C351962	56066	Myoviridae	46.6667
H1M14	C415888	13296	Myoviridae	100
H1M14	C463781	41728	Myoviridae	48.2759
A4M42	C14614	20852	Podoviridae	50
B2M17	C114951	25326	Podoviridae	42.8571
B2M17	C164758	71112	Podoviridae	44.0678
B2M17	C70021	31758	Podoviridae	44
B3M34	C351529	43875	Podoviridae	48.1481
B3M34	C92188	29535	Podoviridae	41.6667
B4M43	C24498	39775	Podoviridae	49.4737
B6M76	C143822	59868	Podoviridae	47.5
D5M67	C102675	73635	Podoviridae	44.6429
D5M67	C78311	28786	Podoviridae	83.3333
E1M07	C405510	103784	Podoviridae	42.4242
E2M24	C7153	72697	Podoviridae	98.8235
E6M82	C233927	16889	Podoviridae	36.3636
E6M82	C498468	15657	Podoviridae	100
E6M82	C76896	33333	Podoviridae	37.5
F1M09	C12393	44469	Podoviridae	37.5
F1M09	C177865	48231	Podoviridae	46.1538
F1M09	C472971	94821	Podoviridae	43.75
F2M27	C27459	21971	Podoviridae	49.0196
F2M27	C68350	26608	Podoviridae	50
G1M11	C117417	44755	Podoviridae	97.9592
G4M60	C116467	31614	Podoviridae	42.1053
G4M60	C146586	54330	Podoviridae	33.3333
G4M60	C216783	73777	Podoviridae	44.6429
G6M85	C115163	43058	Podoviridae	45.9459
H1M14	C60201	73285	Podoviridae	46.4286
H1M14	C83989	38504	Podoviridae	40
A1M01	C128231	12048	Siphoviridae	75
A1M01	C2701	48101	Siphoviridae	62.5
A1M01	C92435	11040	Siphoviridae	88.8889
A2M15	C133865	18084	Siphoviridae	100
A2M15	C168473	25237	Siphoviridae	50
A2M15	C20264	22248	Siphoviridae	75
A2M15	C290129	40594	Siphoviridae	66.6667
A2M15	C34815	33319	Siphoviridae	57.1429
A2M15	C3551	15714	Siphoviridae	100
A2M15	C381663	59506	Siphoviridae	86.6667
A2M15	C423262	15969	Siphoviridae	100
A2M15	C460991	43346	Siphoviridae	66.6667
A2M15	C478449	19804	Siphoviridae	100
A2M15	C493780	14793	Siphoviridae	100
A2M15	C530028	23754	Siphoviridae	75
A2M15	C530829	51736	Siphoviridae	73.6842
A2M15	C66249	10427	Siphoviridae	66.6667
A3M32	C10379	14656	Siphoviridae	66.6667
A3M32	C113754	23231	Siphoviridae	58.3333
A3M32	C142950	39656	Siphoviridae	80
A3M32	C143230	36204	Siphoviridae	83.3333
A3M32	C1599	52388	Siphoviridae	87.8788
A3M32	C18198	40210	Siphoviridae	47.3684
A3M32	C25940	21668	Siphoviridae	46.1538
A3M32	C26046	16015	Siphoviridae	100
A3M32	C26274	57392	Siphoviridae	81.25
A3M32	C56532	13270	Siphoviridae	87.5
A3M32	C71706	30045	Siphoviridae	91.6667
A3M32	C92658	64332	Siphoviridae	72.7273
A4M42	C103259	14324	Siphoviridae	86.6667
A4M42	C112186	27128	Siphoviridae	95.6522
A4M42	C117813	21349	Siphoviridae	64.7059
A4M42	C123567	21065	Siphoviridae	100
A4M42	C132057	54636	Siphoviridae	100
A4M42	C132069	57265	Siphoviridae	91.6667
A4M42	C132076	43207	Siphoviridae	53.8462
A4M42	C24301	14843	Siphoviridae	72.7273
A4M42	C27638	26946	Siphoviridae	68.1818
A4M42	C31876	15669	Siphoviridae	93.75
A4M42	C32382	34560	Siphoviridae	70.8333
A4M42	C41555	20093	Siphoviridae	100
A4M42	C41871	63101	Siphoviridae	81.25
A4M42	C55766	63412	Siphoviridae	62.5
A4M42	C58122	28368	Siphoviridae	87.5
A4M42	C65969	24931	Siphoviridae	90.9091
A4M42	C71117	21768	Siphoviridae	87.5
A4M42	C76765	13985	Siphoviridae	83.3333
A4M42	C81235	58786	Siphoviridae	70
A4M42	C8209	39729	Siphoviridae	79.4118
A4M42	C84537	29763	Siphoviridae	84
A4M42	C95355	65548	Siphoviridae	84.2105
A5M63	C12803	11198	Siphoviridae	57.1429
A5M63	C1852	21254	Siphoviridae	70
A5M63	C2156	41085	Siphoviridae	100
A5M63	C25358	48999	Siphoviridae	59.2593
A5M63	C27435	21737	Siphoviridae	100
A5M63	C44416	58329	Siphoviridae	89.1892
A6M74	C145744	25526	Siphoviridae	94.1176
A6M74	C17863	12863	Siphoviridae	75
A6M74	C28280	32528	Siphoviridae	96.7742
A6M74	C61053	10889	Siphoviridae	80
A6M74	C71316	26618	Siphoviridae	68.75
A6M74	C76813	36799	Siphoviridae	62.5
A6M74	C80459	25062	Siphoviridae	91.6667
A6M74	C84402	55765	Siphoviridae	55
A6M74	C84906	11552	Siphoviridae	91.6667
A6M74	C88243	14667	Siphoviridae	55.5556
A7M87	C13950	24008	Siphoviridae	95
A7M87	C19326	16287	Siphoviridae	100
A7M87	C23278	13691	Siphoviridae	90.9091
A7M87	C2751	36950	Siphoviridae	84
A7M87	C2832	22367	Siphoviridae	81.25
A7M87	C31160	24460	Siphoviridae	65
A7M87	C37193	29592	Siphoviridae	100
A7M87	C37366	43207	Siphoviridae	53.8462
A7M87	C37519	39351	Siphoviridae	100
A7M87	C8267	19090	Siphoviridae	68.75
A7M87	C8526	25122	Siphoviridae	73.3333
B1M03	C174180	18401	Siphoviridae	75
B1M03	C36164	15018	Siphoviridae	100
B1M03	C412974	13884	Siphoviridae	55.5556
B1M03	C541783	37069	Siphoviridae	52.381
B1M03	C547651	12262	Siphoviridae	75
B2M17	C131104	10130	Siphoviridae	88.8889
B2M17	C155273	37823	Siphoviridae	79.3103
B2M17	C22143	29451	Siphoviridae	93.3333
B2M17	C307701	19390	Siphoviridae	77.7778
B2M17	C317832	28911	Siphoviridae	50
B2M17	C325258	12934	Siphoviridae	100
B2M17	C9595	40393	Siphoviridae	66.6667
B3M34	C155986	15265	Siphoviridae	66.6667
B3M34	C168711	12610	Siphoviridae	100
B3M34	C192886	11873	Siphoviridae	100
B3M34	C22710	13113	Siphoviridae	80
B3M34	C24134	63764	Siphoviridae	93.3333
B3M34	C260732	30310	Siphoviridae	100
B3M34	C27925	37245	Siphoviridae	86.6667
B3M34	C351195	27464	Siphoviridae	50
B3M34	C65171	29606	Siphoviridae	68.75
B3M34	C7848	39224	Siphoviridae	94.4444
B3M34	C83112	27998	Siphoviridae	88.2353
B4M43	C12974	38889	Siphoviridae	100
B4M43	C24636	45421	Siphoviridae	100
B4M43	C24683	57552	Siphoviridae	91.8919
B4M43	C24687	37823	Siphoviridae	82.7586
B4M43	C3208	30312	Siphoviridae	82.6087
B5M64	C102843	22659	Siphoviridae	80
B5M64	C103857	41280	Siphoviridae	83.3333
B5M64	C122849	29267	Siphoviridae	63.1579
B5M64	C143132	38714	Siphoviridae	80.9524
B5M64	C146288	18015	Siphoviridae	75
B5M64	C162989	20416	Siphoviridae	57.1429
B5M64	C176430	65744	Siphoviridae	78.9474
B5M64	C186290	25340	Siphoviridae	66.6667
B5M64	C220	14497	Siphoviridae	87.5
B5M64	C24735	21256	Siphoviridae	92.3077
B5M64	C49908	33157	Siphoviridae	72.7273
B5M64	C52338	26677	Siphoviridae	63.6364
B5M64	C70738	14084	Siphoviridae	100
B5M64	C72287	10715	Siphoviridae	62.5
B5M64	C76496	26327	Siphoviridae	90
B5M64	C93523	34852	Siphoviridae	71.4286
B5M64	C9361	15588	Siphoviridae	70
B6M76	C107141	12494	Siphoviridae	100
B6M76	C143409	31366	Siphoviridae	75
B6M76	C143737	33203	Siphoviridae	73.3333
B6M76	C143861	15817	Siphoviridae	80
B6M76	C143921	34002	Siphoviridae	71.4286
B6M76	C143967	43967	Siphoviridae	100
B6M76	C143979	50534	Siphoviridae	91.1765
B6M76	C143983	36610	Siphoviridae	76.9231
B6M76	C25794	121225	Siphoviridae	74.6032
B6M76	C42575	18304	Siphoviridae	80
B6M76	C4675	11422	Siphoviridae	100
B6M76	C58179	35176	Siphoviridae	100
B6M76	C6895	38991	Siphoviridae	73.0769
B6M76	C90131	25701	Siphoviridae	85.7143
B6M76	C93232	11348	Siphoviridae	60
B7M88	C17763	16489	Siphoviridae	92.8571
B7M88	C2656	14195	Siphoviridae	87.5
B7M88	C6089	39607	Siphoviridae	70.8333
C1M04	C150398	14798	Siphoviridae	100
C1M04	C164782	28391	Siphoviridae	100
C1M04	C24043	19204	Siphoviridae	88.2353
C1M04	C36328	11989	Siphoviridae	100
C1M04	C43123	22521	Siphoviridae	85
C1M04	C72751	13110	Siphoviridae	75
C2M20	C12353	30623	Siphoviridae	91.3043
C2M20	C7165	60496	Siphoviridae	85.7143
C3M35	C2212	36044	Siphoviridae	83.3333
C3M35	C2392	39520	Siphoviridae	80
C3M35	C58367	12439	Siphoviridae	56.5217
C3M35	C60830	46460	Siphoviridae	80.9524
C3M35	C60844	42994	Siphoviridae	93.5484
C4M45	C25010	40079	Siphoviridae	94.1176
C4M45	C29051	28153	Siphoviridae	100
C4M45	C38532	28989	Siphoviridae	84.2105
C4M45	C38637	33511	Siphoviridae	86.3636
C4M45	C41245	22612	Siphoviridae	90
C4M45	C4562	57701	Siphoviridae	92.8571
C4M45	C50013	18214	Siphoviridae	88.8889
C4M45	C5203	25384	Siphoviridae	85.7143
C4M45	C54167	12869	Siphoviridae	100
C4M45	C8727	15936	Siphoviridae	63.6364
C5M65	C11977	30790	Siphoviridae	72.7273
C5M65	C45479	15035	Siphoviridae	66.6667
C5M65	C59790	58161	Siphoviridae	78.9474
C5M65	C76423	11353	Siphoviridae	75
C5M65	C80261	16234	Siphoviridae	83.3333
C6M77	C26437	12776	Siphoviridae	71.4286
D1M06	C108122	12250	Siphoviridae	100
D1M06	C125163	23343	Siphoviridae	44.4444
D1M06	C178799	11215	Siphoviridae	50
D1M06	C203377	20423	Siphoviridae	60
D1M06	C21869	42466	Siphoviridae	42.8571
D1M06	C227495	21371	Siphoviridae	60
D1M06	C253158	20784	Siphoviridae	80
D1M06	C262577	62840	Siphoviridae	93.75
D1M06	C264425	24139	Siphoviridae	60
D1M06	C272184	58598	Siphoviridae	89.1892
D1M06	C273276	20885	Siphoviridae	100
D1M06	C2875	11201	Siphoviridae	100
D1M06	C316653	14999	Siphoviridae	100
D1M06	C324725	29092	Siphoviridae	66.6667
D1M06	C362287	12178	Siphoviridae	100
D1M06	C374016	24466	Siphoviridae	90.9091
D1M06	C377758	11926	Siphoviridae	100
D1M06	C380455	11669	Siphoviridae	66.6667
D1M06	C384437	42959	Siphoviridae	92.3077
D1M06	C385434	51328	Siphoviridae	61.1111
D1M06	C389269	19207	Siphoviridae	50
D1M06	C450477	63065	Siphoviridae	97.1429
D1M06	C451077	42399	Siphoviridae	42.8571
D1M06	C452585	48112	Siphoviridae	62.5
D2M21	C103910	28359	Siphoviridae	76.4706
D2M21	C112647	16326	Siphoviridae	100
D2M21	C115196	31322	Siphoviridae	46.1538
D2M21	C211492	28081	Siphoviridae	90.9091
D2M21	C273295	37668	Siphoviridae	60
D2M21	C279054	30035	Siphoviridae	100
D2M21	C333597	21394	Siphoviridae	72.7273
D2M21	C444518	12653	Siphoviridae	100
D3M36	C147602	28104	Siphoviridae	66.6667
D3M36	C221869	10309	Siphoviridae	80
D3M36	C23052	37823	Siphoviridae	82.1429
D3M36	C363764	64318	Siphoviridae	75
D3M36	C419158	10320	Siphoviridae	50
D3M36	C512726	37039	Siphoviridae	66.6667
D3M36	C6761	15731	Siphoviridae	75
D3M36	C85618	46299	Siphoviridae	92.8571
D4M53	C12583	18523	Siphoviridae	94.1176
D4M53	C14055	19422	Siphoviridae	90
D4M53	C15055	37478	Siphoviridae	66.6667
D4M53	C25136	10399	Siphoviridae	90.9091
D4M53	C31013	35810	Siphoviridae	86.9565
D4M53	C38294	10922	Siphoviridae	100
D4M53	C46763	57637	Siphoviridae	78.9474
D5M67	C100565	11519	Siphoviridae	50
D5M67	C118055	27592	Siphoviridae	100
D5M67	C131499	39776	Siphoviridae	100
D5M67	C134463	61943	Siphoviridae	93.3333
D5M67	C144033	18356	Siphoviridae	71.4286
D5M67	C154943	35733	Siphoviridae	100
D5M67	C174071	28916	Siphoviridae	88.8889
D5M67	C174944	19760	Siphoviridae	75
D5M67	C17813	12889	Siphoviridae	50
D5M67	C179072	13198	Siphoviridae	83.3333
D5M67	C17999	28673	Siphoviridae	75
D5M67	C203318	10510	Siphoviridae	57.1429
D5M67	C235672	45575	Siphoviridae	64.2857
D5M67	C263889	16769	Siphoviridae	100
D5M67	C279788	26611	Siphoviridae	66.6667
D5M67	C31156	13166	Siphoviridae	50
D5M67	C338174	50563	Siphoviridae	70
D5M67	C338865	29339	Siphoviridae	66.6667
D5M67	C350130	11936	Siphoviridae	100
D5M67	C38570	29656	Siphoviridae	57.1429
D5M67	C60468	10025	Siphoviridae	60
D5M67	C71648	18231	Siphoviridae	50
D5M67	C76272	11138	Siphoviridae	57.1429
D6M79	C23835	27658	Siphoviridae	80
D6M79	C4331	14158	Siphoviridae	78.5714
D6M79	C49699	37283	Siphoviridae	75
E1M07	C101918	27022	Siphoviridae	100
E1M07	C106696	19596	Siphoviridae	58.3333
E1M07	C106807	12249	Siphoviridae	58.3333
E1M07	C108288	20783	Siphoviridae	85.7143
E1M07	C14538	11009	Siphoviridae	100
E1M07	C162870	16341	Siphoviridae	100
E1M07	C181027	14244	Siphoviridae	72.7273
E1M07	C25107	20537	Siphoviridae	80
E1M07	C267773	42799	Siphoviridae	75
E1M07	C296346	46628	Siphoviridae	75
E1M07	C300067	49697	Siphoviridae	50
E1M07	C314932	14044	Siphoviridae	75
E1M07	C325066	22734	Siphoviridae	75
E1M07	C47349	11048	Siphoviridae	100
E1M07	C75662	63987	Siphoviridae	93.3333
E1M07	C91152	14360	Siphoviridae	50
E2M24	C19686	34232	Siphoviridae	60
E2M24	C57787	43096	Siphoviridae	53.8462
E2M24	C70752	18052	Siphoviridae	72.2222
E2M24	C757	37823	Siphoviridae	82.1429
E2M24	C78441	59337	Siphoviridae	77.2727
E3M38	C109035	35086	Siphoviridae	75
E3M38	C110667	10769	Siphoviridae	87.5
E3M38	C15185	41825	Siphoviridae	72.7273
E3M38	C164815	47732	Siphoviridae	96.5517
E3M38	C169765	14952	Siphoviridae	100
E3M38	C178512	39655	Siphoviridae	80
E3M38	C178638	11578	Siphoviridae	100
E3M38	C178855	36204	Siphoviridae	83.3333
E3M38	C179998	59592	Siphoviridae	52.1739
E3M38	C58199	17478	Siphoviridae	62.5
E3M38	C58670	28249	Siphoviridae	66.6667
E4M57	C14979	22650	Siphoviridae	90.9091
E4M57	C23947	63103	Siphoviridae	81.25
E4M57	C50453	42964	Siphoviridae	57.8947
E4M57	C55703	12103	Siphoviridae	72.2222
E4M57	C60186	41942	Siphoviridae	77.4194
E5M68	C12904	15100	Siphoviridae	83.3333
E5M68	C23144	37406	Siphoviridae	75
E5M68	C29740	13355	Siphoviridae	75
E5M68	C40809	23079	Siphoviridae	81.8182
E5M68	C53422	35308	Siphoviridae	63.6364
E5M68	C9545	43116	Siphoviridae	53.8462
E6M82	C129510	16293	Siphoviridae	92.3077
E6M82	C137164	38882	Siphoviridae	77.2727
E6M82	C137673	13970	Siphoviridae	55.5556
E6M82	C140852	12219	Siphoviridae	57.1429
E6M82	C147058	24218	Siphoviridae	64.2857
E6M82	C17422	39147	Siphoviridae	60
E6M82	C20708	10586	Siphoviridae	83.3333
E6M82	C216189	28056	Siphoviridae	100
E6M82	C236477	10156	Siphoviridae	100
E6M82	C237894	39646	Siphoviridae	63.1579
E6M82	C255687	17242	Siphoviridae	57.1429
E6M82	C263915	24324	Siphoviridae	94.1176
E6M82	C300313	12253	Siphoviridae	100
E6M82	C308048	24455	Siphoviridae	50
E6M82	C316409	31156	Siphoviridae	85.7143
E6M82	C317627	11312	Siphoviridae	75
E6M82	C334468	26151	Siphoviridae	73.3333
E6M82	C357592	12700	Siphoviridae	100
E6M82	C369851	17672	Siphoviridae	62.5
E6M82	C397300	50231	Siphoviridae	50
E6M82	C398637	30893	Siphoviridae	100
E6M82	C516496	31335	Siphoviridae	100
E6M82	C521627	24817	Siphoviridae	70
E6M82	C521876	17340	Siphoviridae	100
E6M82	C523299	57919	Siphoviridae	86.6667
E6M82	C62867	23586	Siphoviridae	100
E6M82	C67568	11040	Siphoviridae	71.4286
E6M82	C73553	21749	Siphoviridae	66.6667
E6M82	C8021	18000	Siphoviridae	100
E6M82	C91373	32917	Siphoviridae	66.6667
E6M82	C92762	36179	Siphoviridae	78.9474
F1M09	C11046	10313	Siphoviridae	80
F1M09	C110712	18741	Siphoviridae	100
F1M09	C116256	29927	Siphoviridae	100
F1M09	C127708	11694	Siphoviridae	100
F1M09	C128413	13406	Siphoviridae	66.6667
F1M09	C133136	24896	Siphoviridae	80
F1M09	C262527	21351	Siphoviridae	80
F1M09	C325125	28984	Siphoviridae	85.7143
F1M09	C331634	22897	Siphoviridae	93.3333
F1M09	C362345	16830	Siphoviridae	80
F1M09	C418872	38859	Siphoviridae	50
F1M09	C44655	12520	Siphoviridae	66.6667
F1M09	C462587	14937	Siphoviridae	100
F1M09	C57211	64489	Siphoviridae	90.625
F1M09	C61249	13586	Siphoviridae	50
F2M27	C26654	27422	Siphoviridae	56.25
F2M27	C30199	57345	Siphoviridae	91.6667
F2M27	C36909	37823	Siphoviridae	82.7586
F2M27	C64265	48689	Siphoviridae	83.3333
F2M27	C78450	17616	Siphoviridae	100
F2M27	C81646	54409	Siphoviridae	100
F3M39	C1933	11917	Siphoviridae	100
F3M39	C29462	18487	Siphoviridae	100
F3M39	C29582	12288	Siphoviridae	50
F4M58	C104519	57637	Siphoviridae	78.9474
F4M58	C65224	32532	Siphoviridae	88.2353
F5M70	C25486	43207	Siphoviridae	53.8462
F5M70	C9555	12437	Siphoviridae	100
F6M83	C101462	29594	Siphoviridae	91.6667
F6M83	C104022	19012	Siphoviridae	78.5714
F6M83	C108358	55177	Siphoviridae	70
F6M83	C110379	13101	Siphoviridae	93.3333
F6M83	C115102	10254	Siphoviridae	77.7778
F6M83	C120293	26415	Siphoviridae	100
F6M83	C120637	24402	Siphoviridae	57.1429
F6M83	C120969	20965	Siphoviridae	86.6667
F6M83	C16376	59741	Siphoviridae	50
F6M83	C23307	40541	Siphoviridae	96.4286
F6M83	C24873	19314	Siphoviridae	100
F6M83	C26037	11327	Siphoviridae	100
F6M83	C27619	17241	Siphoviridae	100
F6M83	C3721	29985	Siphoviridae	87.5
F6M83	C40595	18416	Siphoviridae	100
F6M83	C44078	13601	Siphoviridae	100
F6M83	C49962	12096	Siphoviridae	100
F6M83	C6140	11588	Siphoviridae	100
F6M83	C62899	29223	Siphoviridae	100
F6M83	C65224	13161	Siphoviridae	75
F6M83	C7622	33112	Siphoviridae	100
F6M83	C78800	14294	Siphoviridae	86.6667
F6M83	C80096	11154	Siphoviridae	100
F6M83	C8272	16079	Siphoviridae	100
F6M83	C85896	16755	Siphoviridae	70
F6M83	C87729	50032	Siphoviridae	52.1739
F6M83	C88636	33343	Siphoviridae	86.3636
F6M83	C978	24849	Siphoviridae	57.1429
G1M11	C13775	43626	Siphoviridae	98.3871
G1M11	C2157	39818	Siphoviridae	71.4286
G1M11	C2511	18135	Siphoviridae	80
G1M11	C27504	10482	Siphoviridae	100
G1M11	C77964	58067	Siphoviridae	97.0588
G1M11	C81593	25866	Siphoviridae	83.3333
G1M11	C8949	23811	Siphoviridae	100
G3M40	C173412	48269	Siphoviridae	62.5
G3M40	C215179	17893	Siphoviridae	85.7143
G3M40	C27488	10797	Siphoviridae	100
G3M40	C302684	32776	Siphoviridae	66.6667
G3M40	C305121	40393	Siphoviridae	66.6667
G4M60	C101459	10866	Siphoviridae	80
G4M60	C176135	66305	Siphoviridae	87.0968
G4M60	C176901	13775	Siphoviridae	72.7273
G4M60	C60524	53769	Siphoviridae	61.7647
G4M60	C8332	19990	Siphoviridae	100
G4M60	C83384	37864	Siphoviridae	90.625
G4M60	C92087	16892	Siphoviridae	87.5
G6M85	C142037	76000	Siphoviridae	66.6667
G6M85	C21620	58435	Siphoviridae	93.9394
G6M85	C296042	16863	Siphoviridae	50
G6M85	C328772	27280	Siphoviridae	71.4286
G6M85	C330794	11170	Siphoviridae	66.6667
G6M85	C368605	40961	Siphoviridae	62.5
G6M85	C415323	35570	Siphoviridae	94.4444
G6M85	C56155	17268	Siphoviridae	71.4286
G6M85	C66360	12279	Siphoviridae	57.1429
H1M14	C174535	29534	Siphoviridae	90.9091
H1M14	C175292	23076	Siphoviridae	75
H1M14	C192617	43971	Siphoviridae	71.4286
H1M14	C201906	18363	Siphoviridae	100
H1M14	C287350	23450	Siphoviridae	85.7143
H1M14	C307785	12879	Siphoviridae	87.5
H1M14	C33769	30576	Siphoviridae	63.1579
H1M14	C364025	30437	Siphoviridae	60
H1M14	C364499	13453	Siphoviridae	85.7143
H1M14	C375607	16312	Siphoviridae	80
H1M14	C421549	37275	Siphoviridae	90.9091
H1M14	C42860	32203	Siphoviridae	88.8889
H1M14	C430188	20651	Siphoviridae	83.3333
H1M14	C440718	10826	Siphoviridae	75
H1M14	C454448	14755	Siphoviridae	100
H1M14	C464274	48227	Siphoviridae	62.5
H1M14	C60517	16573	Siphoviridae	100
H1M14	C91901	18466	Siphoviridae	54.5455
H2M31	C17161	57146	Siphoviridae	84.8485
H2M31	C2295	40275	Siphoviridae	70
H4M61	C13179	34111	Siphoviridae	78.9474
H4M61	C21183	17569	Siphoviridae	75
H4M61	C41210	12049	Siphoviridae	86.6667
H4M61	C51091	43207	Siphoviridae	50
H4M61	C6259	58329	Siphoviridae	89.1892
H4M61	C9337	23693	Siphoviridae	82.3529
H4M61	C9518	26636	Siphoviridae	82.3529
H5M72	C15359	60647	Siphoviridae	85.7143
A2M15	C282643	16471	Unassigned	NA
A3M32	C38428	28466	Unassigned	NA
A4M42	C130394	15162	Unassigned	NA
A4M42	C20857	33062	Unassigned	NA
A6M74	C149440	13607	Unassigned	NA
B1M03	C525908	45949	Unassigned	36.3636
B1M03	C580395	37288	Unassigned	NA
B3M34	C138992	31811	Unassigned	40
B3M34	C207591	19080	Unassigned	40
B3M34	C80779	11127	Unassigned	NA
B5M64	C104607	13775	Unassigned	NA
B5M64	C36363	24281	Unassigned	NA
D1M06	C451494	26847	Unassigned	40
E1M07	C143413	44990	Unassigned	48.4848
E1M07	C405938	39535	Unassigned	NA
E6M82	C24082	33000	Unassigned	NA
E6M82	C257499	40685	Unassigned	33.3333
E6M82	C264734	126515	Unassigned	46.3415
F1M09	C211335	37288	Unassigned	NA
F1M09	C381347	16293	Unassigned	NA
F1M09	C426459	26523	Unassigned	40
G1M11	C33322	45654	Unassigned	NA
G1M11	C60607	15967	Unassigned	40
G3M40	C61247	22560	Unassigned	NA
G6M85	C252554	21557	Unassigned	NA
G6M85	C285668	10844	Unassigned	NA
G6M85	C29199	39644	Unassigned	NA
H1M14	C290225	12258	Unassigned	NA

## Sheet: Table S9
Supplementary Table 9: Metadata and sequencing statistics associated with 582 publicly available metagenomic samples derived from the domesticated chicken
Metagenomic Sample ID	Input Reads Paired	# Scaffolds >400bp	Scaffold N50	GeneNumber	Overall Alignment	BioSample	BioProject	Linked PubMed IDs	BioSampleModel	Center_Name	Run	geo_loc_name	Chicken part	Antibiotics	Additional Treatment	Chick_type	Sample Type
ChiBcec1	9352569	83619	3885	199453	91.25	SAMN08009753	PRJNA417359	None	Metagenome or environmental	Agricultural Genomics Institute at Shenzhen, Chinese Academy of Agricultural Sciences	SRR6323106	China:Beijing	caecal	50 mg/kg Citifac® (Chlortetracycline 20% w/w premix)		7 day male Arbor Acres broiler	pooled
ChiBcec10	11238528	151072	1840	287816	82.11	SAMN08010033	PRJNA417359	None	Metagenome or environmental	Agricultural Genomics Institute at Shenzhen, Chinese Academy of Agricultural Sciences	SRR6323232	China:Beijing	caecal	15 mg/kg Sangrovit® (Macleaya cordata extract 3.75% w/w premix)		42 day male Arbor Acres broiler	single
ChiBcec11	12404891	173058	1845	333539	82.92	SAMN08010034	PRJNA417359	None	Metagenome or environmental	Agricultural Genomics Institute at Shenzhen, Chinese Academy of Agricultural Sciences	SRR6323233	China:Beijing	caecal	15 mg/kg Sangrovit® (Macleaya cordata extract 3.75% w/w premix)		42 day male Arbor Acres broiler	single
ChiBcec12	10778454	65172	3701	151059	94.56	SAMN08010098	PRJNA417359	None	Metagenome or environmental	Agricultural Genomics Institute at Shenzhen, Chinese Academy of Agricultural Sciences	SRR6323152	China:Beijing	caecal	50 mg/kg Sangrovit® (Macleaya cordata extract 3.75% w/w premix)		7 day male Arbor Acres broiler	pooled
ChiBcec13	5138569	65990	2887	141511	82.26	SAMN08010099	PRJNA417359	None	Metagenome or environmental	Agricultural Genomics Institute at Shenzhen, Chinese Academy of Agricultural Sciences	SRR6323151	China:Beijing	caecal	50 mg/kg Sangrovit® (Macleaya cordata extract 3.75% w/w premix)		14 day male Arbor Acres broiler	pooled
ChiBcec14	7894344	126984	1570	233693	75.9	SAMN08010101	PRJNA417359	None	Metagenome or environmental	Agricultural Genomics Institute at Shenzhen, Chinese Academy of Agricultural Sciences	SRR6323155	China:Beijing	caecal	50 mg/kg Sangrovit® (Macleaya cordata extract 3.75% w/w premix)		42 day male Arbor Acres broiler	pooled
ChiBcec15	11903046	114538	2143	227191	87.66	SAMN08010102	PRJNA417359	None	Metagenome or environmental	Agricultural Genomics Institute at Shenzhen, Chinese Academy of Agricultural Sciences	SRR6323154	China:Beijing	caecal	50 mg/kg Sangrovit® (Macleaya cordata extract 3.75% w/w premix)		42 day male Arbor Acres broiler	single
ChiBcec16	23782534	130691	2492	270136	91.85	SAMN08010103	PRJNA417359	None	Metagenome or environmental	Agricultural Genomics Institute at Shenzhen, Chinese Academy of Agricultural Sciences	SRR6323486	China:Beijing	caecal	50 mg/kg Sangrovit® (Macleaya cordata extract 3.75% w/w premix)		42 day male Arbor Acres broiler	single
ChiBcec17	4368570	9047	8540	27619	94.39	SAMN08010168	PRJNA417359	None	Metagenome or environmental	Agricultural Genomics Institute at Shenzhen, Chinese Academy of Agricultural Sciences	SRR6323128	China:Beijing	caecal			1 day male Arbor Acres broiler	pooled
ChiBcec18	9105547	67945	4214	163010	92.58	SAMN08010169	PRJNA417359	None	Metagenome or environmental	Agricultural Genomics Institute at Shenzhen, Chinese Academy of Agricultural Sciences	SRR6323127	China:Beijing	caecal			7 day male Arbor Acres broiler	pooled
ChiBcec19	9020435	46001	4903	113354	93.44	SAMN08010170	PRJNA417359	None	Metagenome or environmental	Agricultural Genomics Institute at Shenzhen, Chinese Academy of Agricultural Sciences	SRR6323126	China:Beijing	caecal			14 day male Arbor Acres broiler	pooled
ChiBcec2	10548589	83308	2734	178831	90.52	SAMN08009754	PRJNA417359	None	Metagenome or environmental	Agricultural Genomics Institute at Shenzhen, Chinese Academy of Agricultural Sciences	SRR6323107	China:Beijing	caecal	50 mg/kg Citifac® (Chlortetracycline 20% w/w premix)		14 day male Arbor Acres broiler	pooled
ChiBcec20	9608331	126157	1893	242388	87.15	SAMN08010171	PRJNA417359	None	Metagenome or environmental	Agricultural Genomics Institute at Shenzhen, Chinese Academy of Agricultural Sciences	SRR6323135	China:Beijing	caecal			28 day male Arbor Acres broiler	pooled
ChiBcec21	8405180	184466	1348	324840	73.17	SAMN08010172	PRJNA417359	None	Metagenome or environmental	Agricultural Genomics Institute at Shenzhen, Chinese Academy of Agricultural Sciences	SRR6323134	China:Beijing	caecal			42 day male Arbor Acres broiler	pooled
ChiBcec3	6403588	116694	1510	209577	78.66	SAMN08009755	PRJNA417359	None	Metagenome or environmental	Agricultural Genomics Institute at Shenzhen, Chinese Academy of Agricultural Sciences	SRR6323104	China:Beijing	caecal	50 mg/kg Citifac® (Chlortetracycline 20% w/w premix)		28 day male Arbor Acres broiler	pooled
ChiBcec4	9583515	173206	1663	322696	77.83	SAMN08009756	PRJNA417359	None	Metagenome or environmental	Agricultural Genomics Institute at Shenzhen, Chinese Academy of Agricultural Sciences	SRR6323105	China:Beijing	caecal	50 mg/kg Citifac® (Chlortetracycline 20% w/w premix)		42 day male Arbor Acres broiler	pooled
ChiBcec5	8747231	124193	1512	227563	78.8	SAMN08009757	PRJNA417359	None	Metagenome or environmental	Agricultural Genomics Institute at Shenzhen, Chinese Academy of Agricultural Sciences	SRR6323102	China:Beijing	caecal	50 mg/kg Citifac® (Chlortetracycline 20% w/w premix)		42 day male Arbor Acres broiler	single
ChiBcec6	11334729	181189	1708	341198	81.16	SAMN08009758	PRJNA417359	None	Metagenome or environmental	Agricultural Genomics Institute at Shenzhen, Chinese Academy of Agricultural Sciences	SRR6323103	China:Beijing	caecal	50 mg/kg Citifac® (Chlortetracycline 20% w/w premix)		42 day male Arbor Acres broiler	single
ChiBcec7	8740463	112259	2097	224288	82.42	SAMN08009759	PRJNA417359	None	Metagenome or environmental	Agricultural Genomics Institute at Shenzhen, Chinese Academy of Agricultural Sciences	SRR6323100	China:Beijing	caecal	50 mg/kg Citifac® (Chlortetracycline 20% w/w premix)		42 day male Arbor Acres broiler	single
ChiBcec8	18118268	260273	1840	507377	85.7	SAMN08010031	PRJNA417359	None	Metagenome or environmental	Agricultural Genomics Institute at Shenzhen, Chinese Academy of Agricultural Sciences	SRR6323124	China:Beijing	caecal	15 mg/kg Sangrovit® (Macleaya cordata extract 3.75% w/w premix)		42 day male Arbor Acres broiler	pooled
ChiBcec9	8769885	146188	1479	265992	75.61	SAMN08010032	PRJNA417359	None	Metagenome or environmental	Agricultural Genomics Institute at Shenzhen, Chinese Academy of Agricultural Sciences	SRR6323123	China:Beijing	caecal	15 mg/kg Sangrovit® (Macleaya cordata extract 3.75% w/w premix)		42 day male Arbor Acres broiler	single
ChiBcolR1	10157333	115256	2467	234045	86.83	SAMN08009782	PRJNA417359	None	Metagenome or environmental	Agricultural Genomics Institute at Shenzhen, Chinese Academy of Agricultural Sciences	SRR6323202	China:Beijing	colorectal	50 mg/kg Citifac® (Chlortetracycline 20% w/w premix)		14 day male Arbor Acres broiler	pooled
ChiBcolR10	9434108	102089	1336	179745	82.49	SAMN08010062	PRJNA417359	None	Metagenome or environmental	Agricultural Genomics Institute at Shenzhen, Chinese Academy of Agricultural Sciences	SRR6323184	China:Beijing	colorectal	15 mg/kg Sangrovit® (Macleaya cordata extract 3.75% w/w premix)		42 day male Arbor Acres broiler	single
ChiBcolR11	13164734	48759	2581	102968	93.32	SAMN08010131	PRJNA417359	None	Metagenome or environmental	Agricultural Genomics Institute at Shenzhen, Chinese Academy of Agricultural Sciences	SRR6323111	China:Beijing	colorectal	50 mg/kg Sangrovit® (Macleaya cordata extract 3.75% w/w premix)		42 day male Arbor Acres broiler	single
ChiBcolR12	6454422	88457	1258	154978	76.83	SAMN08010132	PRJNA417359	None	Metagenome or environmental	Agricultural Genomics Institute at Shenzhen, Chinese Academy of Agricultural Sciences	SRR6323112	China:Beijing	colorectal	50 mg/kg Sangrovit® (Macleaya cordata extract 3.75% w/w premix)		42 day male Arbor Acres broiler	single
ChiBcolR2	7414823	77821	3359	181011	91.72	SAMN08009986	PRJNA417359	None	Metagenome or environmental	Agricultural Genomics Institute at Shenzhen, Chinese Academy of Agricultural Sciences	SRR6323206	China:Beijing	colorectal	150 mg/kg Sangrovit® (Macleaya cordata extract 3.75% w/w premix)		7 day male Arbor Acres broiler	pooled
ChiBcolR3	7444890	20225	5426	50321	94.03	SAMN08009987	PRJNA417359	None	Metagenome or environmental	Agricultural Genomics Institute at Shenzhen, Chinese Academy of Agricultural Sciences	SRR6323213	China:Beijing	colorectal	150 mg/kg Sangrovit® (Macleaya cordata extract 3.75% w/w premix)		14 day male Arbor Acres broiler	pooled
ChiBcolR4	9297830	28690	3567	66222	93.29	SAMN08009988	PRJNA417359	None	Metagenome or environmental	Agricultural Genomics Institute at Shenzhen, Chinese Academy of Agricultural Sciences	SRR6323212	China:Beijing	colorectal	150 mg/kg Sangrovit® (Macleaya cordata extract 3.75% w/w premix)		28 day male Arbor Acres broiler	pooled
ChiBcolR5	8334148	171147	1258	294612	73.11	SAMN08009989	PRJNA417359	None	Metagenome or environmental	Agricultural Genomics Institute at Shenzhen, Chinese Academy of Agricultural Sciences	SRR6323211	China:Beijing	colorectal	150 mg/kg Sangrovit® (Macleaya cordata extract 3.75% w/w premix)		42 day male Arbor Acres broiler	pooled
ChiBcolR6	10049449	39424	1714	74799	90.19	SAMN08009992	PRJNA417359	None	Metagenome or environmental	Agricultural Genomics Institute at Shenzhen, Chinese Academy of Agricultural Sciences	SRR6323214	China:Beijing	colorectal	150 mg/kg Sangrovit® (Macleaya cordata extract 3.75% w/w premix)		42 day male Arbor Acres broiler	single
ChiBcolR7	12458040	145743	2023	280697	86.3	SAMN08010058	PRJNA417359	None	Metagenome or environmental	Agricultural Genomics Institute at Shenzhen, Chinese Academy of Agricultural Sciences	SRR6323178	China:Beijing	colorectal	15 mg/kg Sangrovit® (Macleaya cordata extract 3.75% w/w premix)		28 day male Arbor Acres broiler	pooled
ChiBcolR8	13477976	186062	1662	346546	81.48	SAMN08010060	PRJNA417359	None	Metagenome or environmental	Agricultural Genomics Institute at Shenzhen, Chinese Academy of Agricultural Sciences	SRR6323176	China:Beijing	colorectal	15 mg/kg Sangrovit® (Macleaya cordata extract 3.75% w/w premix)		42 day male Arbor Acres broiler	single
ChiBcolR9	8721634	21568	2707	43991	89.61	SAMN08010061	PRJNA417359	None	Metagenome or environmental	Agricultural Genomics Institute at Shenzhen, Chinese Academy of Agricultural Sciences	SRR6323185	China:Beijing	colorectal	15 mg/kg Sangrovit® (Macleaya cordata extract 3.75% w/w premix)		42 day male Arbor Acres broiler	single
ChiBduod1	6643638	23738	2622	47288	78.39	SAMN08009763	PRJNA417359	None	Metagenome or environmental	Agricultural Genomics Institute at Shenzhen, Chinese Academy of Agricultural Sciences	SRR6323164	China:Beijing	duodenal	50 mg/kg Citifac® (Chlortetracycline 20% w/w premix)		42 day male Arbor Acres broiler	pooled
ChiBduod2	6952545	7979	1753	15579	95.95	SAMN08009764	PRJNA417359	None	Metagenome or environmental	Agricultural Genomics Institute at Shenzhen, Chinese Academy of Agricultural Sciences	SRR6323165	China:Beijing	duodenal	50 mg/kg Citifac® (Chlortetracycline 20% w/w premix)		42 day male Arbor Acres broiler	single
ChiBduod3	6873847	88279	1919	172717	87.43	SAMN08010037	PRJNA417359	None	Metagenome or environmental	Agricultural Genomics Institute at Shenzhen, Chinese Academy of Agricultural Sciences	SRR6323228	China:Beijing	duodenal	15 mg/kg Sangrovit® (Macleaya cordata extract 3.75% w/w premix)		28 day male Arbor Acres broiler	pooled
ChiBduod4	9795549	27611	3964	62359	91.41	SAMN08010038	PRJNA417359	None	Metagenome or environmental	Agricultural Genomics Institute at Shenzhen, Chinese Academy of Agricultural Sciences	SRR6323229	China:Beijing	duodenal	15 mg/kg Sangrovit® (Macleaya cordata extract 3.75% w/w premix)		42 day male Arbor Acres broiler	pooled
ChiBduod5	8700376	5240	8054	16436	95.61	SAMN08010040	PRJNA417359	None	Metagenome or environmental	Agricultural Genomics Institute at Shenzhen, Chinese Academy of Agricultural Sciences	SRR6323227	China:Beijing	duodenal	15 mg/kg Sangrovit® (Macleaya cordata extract 3.75% w/w premix)		42 day male Arbor Acres broiler	single
ChiBile1	6509736	83611	3225	188363	85.33	SAMN08009767	PRJNA417359	None	Metagenome or environmental	Agricultural Genomics Institute at Shenzhen, Chinese Academy of Agricultural Sciences	SRR6323160	China:Beijing	ileal	50 mg/kg Citifac® (Chlortetracycline 20% w/w premix)		7 day male Arbor Acres broiler	pooled
ChiBile2	7347095	66793	2377	138497	85.7	SAMN08009768	PRJNA417359	None	Metagenome or environmental	Agricultural Genomics Institute at Shenzhen, Chinese Academy of Agricultural Sciences	SRR6323161	China:Beijing	ileal	50 mg/kg Citifac® (Chlortetracycline 20% w/w premix)		14 day male Arbor Acres broiler	pooled
ChiBile3	10894375	25968	3108	53987	92.19	SAMN08009769	PRJNA417359	None	Metagenome or environmental	Agricultural Genomics Institute at Shenzhen, Chinese Academy of Agricultural Sciences	SRR6323158	China:Beijing	ileal	50 mg/kg Citifac® (Chlortetracycline 20% w/w premix)		28 day male Arbor Acres broiler	pooled
ChiBile4	7387579	82160	2468	172612	86.09	SAMN08009770	PRJNA417359	None	Metagenome or environmental	Agricultural Genomics Institute at Shenzhen, Chinese Academy of Agricultural Sciences	SRR6323159	China:Beijing	ileal	50 mg/kg Citifac® (Chlortetracycline 20% w/w premix)		42 day male Arbor Acres broiler	pooled
ChiBile5	6246944	3253	4343	8323	96.23	SAMN08009771	PRJNA417359	None	Metagenome or environmental	Agricultural Genomics Institute at Shenzhen, Chinese Academy of Agricultural Sciences	SRR6323156	China:Beijing	ileal	50 mg/kg Citifac® (Chlortetracycline 20% w/w premix)		42 day male Arbor Acres broiler	single
ChiBile6	4893240	9392	1649	17710	91.94	SAMN08009772	PRJNA417359	None	Metagenome or environmental	Agricultural Genomics Institute at Shenzhen, Chinese Academy of Agricultural Sciences	SRR6323157	China:Beijing	ileal	50 mg/kg Citifac® (Chlortetracycline 20% w/w premix)		42 day male Arbor Acres broiler	single
ChiBile7	4790423	6954	2985	15607	96.7	SAMN08009773	PRJNA417359	None	Metagenome or environmental	Agricultural Genomics Institute at Shenzhen, Chinese Academy of Agricultural Sciences	SRR6323195	China:Beijing	ileal	50 mg/kg Citifac® (Chlortetracycline 20% w/w premix)		42 day male Arbor Acres broiler	single
ChiBile8	16380394	11968	3292	26377	97.26	SAMN08009976	PRJNA417359	None	Metagenome or environmental	Agricultural Genomics Institute at Shenzhen, Chinese Academy of Agricultural Sciences	SRR6323565	China:Beijing	ileal	150 mg/kg Sangrovit® (Macleaya cordata extract 3.75% w/w premix)		42 day male Arbor Acres broiler	single
ChiBile9	4355576	84541	1658	155202	73.67	SAMN08010042	PRJNA417359	None	Metagenome or environmental	Agricultural Genomics Institute at Shenzhen, Chinese Academy of Agricultural Sciences	SRR6323235	China:Beijing	ileal	15 mg/kg Sangrovit® (Macleaya cordata extract 3.75% w/w premix)		7 day male Arbor Acres broiler	pooled
ChiBjej1	10231407	34869	2479	68494	87.12	SAMN08009776	PRJNA417359	None	Metagenome or environmental	Agricultural Genomics Institute at Shenzhen, Chinese Academy of Agricultural Sciences	SRR6323192	China:Beijing	jejunal	50 mg/kg Citifac® (Chlortetracycline 20% w/w premix)		28 day male Arbor Acres broiler	pooled
ChiBjej2	8928999	8854	5062	21968	95.36	SAMN08009777	PRJNA417359	None	Metagenome or environmental	Agricultural Genomics Institute at Shenzhen, Chinese Academy of Agricultural Sciences	SRR6323191	China:Beijing	jejunal	50 mg/kg Citifac® (Chlortetracycline 20% w/w premix)		42 day male Arbor Acres broiler	pooled
ChiBjej3	9268836	6624	2173	13034	96.61	SAMN08009778	PRJNA417359	None	Metagenome or environmental	Agricultural Genomics Institute at Shenzhen, Chinese Academy of Agricultural Sciences	SRR6323190	China:Beijing	jejunal	50 mg/kg Citifac® (Chlortetracycline 20% w/w premix)		42 day male Arbor Acres broiler	single
ChiBjej4	10255301	11696	1848	22569	96.68	SAMN08009780	PRJNA417359	None	Metagenome or environmental	Agricultural Genomics Institute at Shenzhen, Chinese Academy of Agricultural Sciences	SRR6323188	China:Beijing	jejunal	50 mg/kg Citifac® (Chlortetracycline 20% w/w premix)		42 day male Arbor Acres broiler	single
ChiBjej5	7110223	11757	3666	28994	95.4	SAMN08009984	PRJNA417359	None	Metagenome or environmental	Agricultural Genomics Institute at Shenzhen, Chinese Academy of Agricultural Sciences	SRR6323208	China:Beijing	jejunal	150 mg/kg Sangrovit® (Macleaya cordata extract 3.75% w/w premix)		42 day male Arbor Acres broiler	single
ChiBjej6	5595957	15372	4100	38815	94.05	SAMN08009985	PRJNA417359	None	Metagenome or environmental	Agricultural Genomics Institute at Shenzhen, Chinese Academy of Agricultural Sciences	SRR6323207	China:Beijing	jejunal	150 mg/kg Sangrovit® (Macleaya cordata extract 3.75% w/w premix)		42 day male Arbor Acres broiler	single
ChiBjej7	7554790	37728	2023	71616	79.01	SAMN08010053	PRJNA417359	None	Metagenome or environmental	Agricultural Genomics Institute at Shenzhen, Chinese Academy of Agricultural Sciences	SRR6323183	China:Beijing	jejunal	15 mg/kg Sangrovit® (Macleaya cordata extract 3.75% w/w premix)		42 day male Arbor Acres broiler	single
ChiBjej8	14471979	13486	3484	27822	92.91	SAMN08010054	PRJNA417359	None	Metagenome or environmental	Agricultural Genomics Institute at Shenzhen, Chinese Academy of Agricultural Sciences	SRR6323182	China:Beijing	jejunal	15 mg/kg Sangrovit® (Macleaya cordata extract 3.75% w/w premix)		42 day male Arbor Acres broiler	single
ChiBjej9	7828613	8868	8825	27546	96.63	SAMN08010055	PRJNA417359	None	Metagenome or environmental	Agricultural Genomics Institute at Shenzhen, Chinese Academy of Agricultural Sciences	SRR6323181	China:Beijing	jejunal	15 mg/kg Sangrovit® (Macleaya cordata extract 3.75% w/w premix)		42 day male Arbor Acres broiler	single
ChiGcec1B1	18681556	475233	2701	995143	94.46	SAMN08009823	PRJNA417359	None	Metagenome or environmental	Agricultural Genomics Institute at Shenzhen, Chinese Academy of Agricultural Sciences	SRR6323088	China:Guandong	caecal			62 day female Yellow dwarf chicken	single
ChiGcec2B2	40477842	665434	2156	1323588	94.29	SAMN08009824	PRJNA417359	None	Metagenome or environmental	Agricultural Genomics Institute at Shenzhen, Chinese Academy of Agricultural Sciences	SRR6323089	China:Guandong	caecal			62 day female Yellow dwarf chicken	single
ChiGcec3B3	17560205	586224	1805	1123057	92.85	SAMN08009825	PRJNA417359	None	Metagenome or environmental	Agricultural Genomics Institute at Shenzhen, Chinese Academy of Agricultural Sciences	SRR6323289	China:Guandong	caecal			62 day female Yellow dwarf chicken	single
ChiGcec4B4	16245970	371092	2371	758228	93.33	SAMN08009838	PRJNA417359	None	Metagenome or environmental	Agricultural Genomics Institute at Shenzhen, Chinese Academy of Agricultural Sciences	SRR6323337	China:Guandong	caecal			62 day male Yellow dwarf chicken	single
ChiGcec5B5	23678191	264672	2559	552116	97.53	SAMN08009839	PRJNA417359	None	Metagenome or environmental	Agricultural Genomics Institute at Shenzhen, Chinese Academy of Agricultural Sciences	SRR6323340	China:Guandong	caecal			62 day male Yellow dwarf chicken	single
ChiGcec6B6	17326001	285262	3541	655084	96.88	SAMN08009840	PRJNA417359	None	Metagenome or environmental	Agricultural Genomics Institute at Shenzhen, Chinese Academy of Agricultural Sciences	SRR6323339	China:Guandong	caecal			62 day male Yellow dwarf chicken	single
ChiGcolR1B1	17120683	475233	2701	995143	90.9	SAMN08009835	PRJNA417359	None	Metagenome or environmental	Agricultural Genomics Institute at Shenzhen, Chinese Academy of Agricultural Sciences	SRR6323344	China:Guandong	colorectal			62 day female Yellow dwarf chicken	single
ChiGcolR2B2	18937662	665434	2156	1323588	90.94	SAMN08009836	PRJNA417359	None	Metagenome or environmental	Agricultural Genomics Institute at Shenzhen, Chinese Academy of Agricultural Sciences	SRR6323343	China:Guandong	colorectal			62 day female Yellow dwarf chicken	single
ChiGcolR3B3	20772836	586224	1805	1123057	84.13	SAMN08009837	PRJNA417359	None	Metagenome or environmental	Agricultural Genomics Institute at Shenzhen, Chinese Academy of Agricultural Sciences	SRR6323338	China:Guandong	colorectal			62 day female Yellow dwarf chicken	single
ChiGcolR4B4	19084998	371092	2371	758228	89.3	SAMN08009850	PRJNA417359	None	Metagenome or environmental	Agricultural Genomics Institute at Shenzhen, Chinese Academy of Agricultural Sciences	SRR6323493	China:Guandong	colorectal			62 day male Yellow dwarf chicken	single
ChiGcolR5B5	15489902	264672	2559	552116	97.3	SAMN08009851	PRJNA417359	None	Metagenome or environmental	Agricultural Genomics Institute at Shenzhen, Chinese Academy of Agricultural Sciences	SRR6323505	China:Guandong	colorectal			62 day male Yellow dwarf chicken	single
ChiGcolR6B6	15293756	285262	3541	655084	91.25	SAMN08009852	PRJNA417359	None	Metagenome or environmental	Agricultural Genomics Institute at Shenzhen, Chinese Academy of Agricultural Sciences	SRR6323506	China:Guandong	colorectal			62 day male Yellow dwarf chicken	single
ChiGduod1B1	6540820	475233	2701	995143	90	SAMN08009826	PRJNA417359	None	Metagenome or environmental	Agricultural Genomics Institute at Shenzhen, Chinese Academy of Agricultural Sciences	SRR6323290	China:Guandong	duodenal			62 day female Yellow dwarf chicken	single
ChiGduod2B2	15070130	665434	2156	1323588	90.42	SAMN08009827	PRJNA417359	None	Metagenome or environmental	Agricultural Genomics Institute at Shenzhen, Chinese Academy of Agricultural Sciences	SRR6323246	China:Shanxi	duodenal			62 day female Yellow dwarf chicken	single
ChiGduod3B3	9818505	586224	1805	1123057	72.85	SAMN08009828	PRJNA417359	None	Metagenome or environmental	Agricultural Genomics Institute at Shenzhen, Chinese Academy of Agricultural Sciences	SRR6323507	China:Guandong	duodenal			62 day female Yellow dwarf chicken	single
ChiGduod4B4	12649417	371092	2371	758228	94.77	SAMN08009841	PRJNA417359	None	Metagenome or environmental	Agricultural Genomics Institute at Shenzhen, Chinese Academy of Agricultural Sciences	SRR6323346	China:Guandong	duodenal			62 day male Yellow dwarf chicken	single
ChiGduod5B5	2842495	264672	2559	552116	81.74	SAMN08009842	PRJNA417359	None	Metagenome or environmental	Agricultural Genomics Institute at Shenzhen, Chinese Academy of Agricultural Sciences	SRR6323345	China:Guandong	duodenal			62 day male Yellow dwarf chicken	single
ChiGduod6B6	7734269	285262	3541	655084	82.7	SAMN08009843	PRJNA417359	None	Metagenome or environmental	Agricultural Genomics Institute at Shenzhen, Chinese Academy of Agricultural Sciences	SRR6323498	China:Guandong	duodenal			62 day male Yellow dwarf chicken	single
ChiGile1B1	16745081	475233	2701	995143	91.53	SAMN08009829	PRJNA417359	None	Metagenome or environmental	Agricultural Genomics Institute at Shenzhen, Chinese Academy of Agricultural Sciences	SRR6323275	China:Guandong	ileal			62 day female Yellow dwarf chicken	single
ChiGile2B2	10726576	665434	2156	1323588	87.71	SAMN08009830	PRJNA417359	None	Metagenome or environmental	Agricultural Genomics Institute at Shenzhen, Chinese Academy of Agricultural Sciences	SRR6323277	China:Guandong	ileal			62 day female Yellow dwarf chicken	single
ChiGile3B3	18651413	586224	1805	1123057	81.9	SAMN08009831	PRJNA417359	None	Metagenome or environmental	Agricultural Genomics Institute at Shenzhen, Chinese Academy of Agricultural Sciences	SRR6323108	China:Guandong	ileal			62 day female Yellow dwarf chicken	single
ChiGile4B4	18057353	371092	2371	758228	95.58	SAMN08009844	PRJNA417359	None	Metagenome or environmental	Agricultural Genomics Institute at Shenzhen, Chinese Academy of Agricultural Sciences	SRR6323499	China:Guandong	ileal			62 day male Yellow dwarf chicken	single
ChiGile5B5	21021667	264672	2559	552116	90.05	SAMN08009845	PRJNA417359	None	Metagenome or environmental	Agricultural Genomics Institute at Shenzhen, Chinese Academy of Agricultural Sciences	SRR6323496	China:Guandong	ileal			62 day male Yellow dwarf chicken	single
ChiGile6B6	12562423	285262	3541	655084	88.66	SAMN08009846	PRJNA417359	None	Metagenome or environmental	Agricultural Genomics Institute at Shenzhen, Chinese Academy of Agricultural Sciences	SRR6323497	China:Guandong	ileal			62 day male Yellow dwarf chicken	single
ChiGjej1B1	17454607	475233	2701	995143	83.02	SAMN08009832	PRJNA417359	None	Metagenome or environmental	Agricultural Genomics Institute at Shenzhen, Chinese Academy of Agricultural Sciences	SRR6323428	China:Guandong	jejunal			62 day female Yellow dwarf chicken	single
ChiGjej2B2	17851286	665434	2156	1323588	93.08	SAMN08009833	PRJNA417359	None	Metagenome or environmental	Agricultural Genomics Institute at Shenzhen, Chinese Academy of Agricultural Sciences	SRR6323342	China:Guandong	jejunal			62 day female Yellow dwarf chicken	single
ChiGjej3B3	18238877	586224	1805	1123057	84.76	SAMN08009834	PRJNA417359	None	Metagenome or environmental	Agricultural Genomics Institute at Shenzhen, Chinese Academy of Agricultural Sciences	SRR6323341	China:Guandong	jejunal			62 day female Yellow dwarf chicken	single
ChiGjej4B4	16369105	371092	2371	758228	94.29	SAMN08009847	PRJNA417359	None	Metagenome or environmental	Agricultural Genomics Institute at Shenzhen, Chinese Academy of Agricultural Sciences	SRR6323494	China:Guandong	jejunal			62 day male Yellow dwarf chicken	single
ChiGjej5B5	15885444	264672	2559	552116	94.65	SAMN08009848	PRJNA417359	None	Metagenome or environmental	Agricultural Genomics Institute at Shenzhen, Chinese Academy of Agricultural Sciences	SRR6323495	China:Guandong	jejunal			62 day male Yellow dwarf chicken	single
ChiGjej6B6	13223286	285262	3541	655084	89.52	SAMN08009849	PRJNA417359	None	Metagenome or environmental	Agricultural Genomics Institute at Shenzhen, Chinese Academy of Agricultural Sciences	SRR6323492	China:Guandong	jejunal			62 day male Yellow dwarf chicken	single
ChiHcec1	17671002	237985	1916	459497	88.74	SAMN08009790	PRJNA417359	None	Metagenome or environmental	Agricultural Genomics Institute at Shenzhen, Chinese Academy of Agricultural Sciences	SRR6323318	China:Hunan	caecal	50 mg/kg Citifac® (Chlortetracycline 20% w/w premix)		28 day female Guangxi local chicken	pooled
ChiHcec10B11	12488548	332422	3125	732647	88.49	SAMN08009869	PRJNA417359	None	Metagenome or environmental	Agricultural Genomics Institute at Shenzhen, Chinese Academy of Agricultural Sciences	SRR6323291	China:Hunan	caecal			78 day male Guangxi local chicken	single
ChiHcec11B12	12215909	371056	2477	771387	84.69	SAMN08009870	PRJNA417359	None	Metagenome or environmental	Agricultural Genomics Institute at Shenzhen, Chinese Academy of Agricultural Sciences	SRR6323292	China:Hunan	caecal			78 day male Guangxi local chicken	single
ChiHcec12	18478754	181400	2300	366096	90.81	SAMN08009995	PRJNA417359	None	Metagenome or environmental	Agricultural Genomics Institute at Shenzhen, Chinese Academy of Agricultural Sciences	SRR6323391	China:Hunan	caecal			41 day female Guangxi local chicken	single
ChiHcec13	15050323	195607	1597	352046	86.45	SAMN08009996	PRJNA417359	None	Metagenome or environmental	Agricultural Genomics Institute at Shenzhen, Chinese Academy of Agricultural Sciences	SRR6323392	China:Hunan	caecal	150 mg/kg Sangrovit® (Macleaya cordata extract 3.75% w/w premix)		42 day female Guangxi local chicken	pooled
ChiHcec14	22688158	189959	1724	347915	90.84	SAMN08009997	PRJNA417359	None	Metagenome or environmental	Agricultural Genomics Institute at Shenzhen, Chinese Academy of Agricultural Sciences	SRR6323397	China:Hunan	caecal	150 mg/kg Sangrovit® (Macleaya cordata extract 3.75% w/w premix)		56 day female Guangxi local chicken	single
ChiHcec15	18931936	251736	1574	458520	86.48	SAMN08009998	PRJNA417359	None	Metagenome or environmental	Agricultural Genomics Institute at Shenzhen, Chinese Academy of Agricultural Sciences	SRR6323398	China:Hunan	caecal	150 mg/kg Sangrovit® (Macleaya cordata extract 3.75% w/w premix)		56 day female Guangxi local chicken	single
ChiHcec16	20459771	237121	1675	434017	86.97	SAMN08009999	PRJNA417359	None	Metagenome or environmental	Agricultural Genomics Institute at Shenzhen, Chinese Academy of Agricultural Sciences	SRR6323427	China:Hunan	caecal	150 mg/kg Sangrovit® (Macleaya cordata extract 3.75% w/w premix)		56 day female Guangxi local chicken	single
ChiHcec17	15041563	195499	1919	373728	86.71	SAMN08010063	PRJNA417359	None	Metagenome or environmental	Agricultural Genomics Institute at Shenzhen, Chinese Academy of Agricultural Sciences	SRR6323540	China:Hunan	caecal	15 mg/kg Sangrovit® (Macleaya cordata extract 3.75% w/w premix)		7 day female Guangxi local chicken	pooled
ChiHcec18	15730577	135838	2343	272406	92.26	SAMN08010064	PRJNA417359	None	Metagenome or environmental	Agricultural Genomics Institute at Shenzhen, Chinese Academy of Agricultural Sciences	SRR6323278	China:Hunan	caecal	15 mg/kg Sangrovit® (Macleaya cordata extract 3.75% w/w premix)		14 day female Guangxi local chicken	pooled
ChiHcec19	14247941	184268	1532	325383	87.83	SAMN08010065	PRJNA417359	None	Metagenome or environmental	Agricultural Genomics Institute at Shenzhen, Chinese Academy of Agricultural Sciences	SRR6323542	China:Hunan	caecal	15 mg/kg Sangrovit® (Macleaya cordata extract 3.75% w/w premix)		28 day female Guangxi local chicken	pooled
ChiHcec2	20969480	312835	1731	584518	88.72	SAMN08009791	PRJNA417359	None	Metagenome or environmental	Agricultural Genomics Institute at Shenzhen, Chinese Academy of Agricultural Sciences	SRR6323319	China:Hunan	caecal	50 mg/kg Citifac® (Chlortetracycline 20% w/w premix)		42 day female Guangxi local chicken	pooled
ChiHcec20	18975945	255151	1746	474857	88.51	SAMN08010066	PRJNA417359	None	Metagenome or environmental	Agricultural Genomics Institute at Shenzhen, Chinese Academy of Agricultural Sciences	SRR6323543	China:Hunan	caecal	15 mg/kg Sangrovit® (Macleaya cordata extract 3.75% w/w premix)		42 day female Guangxi local chicken	pooled
ChiHcec21	22002753	265829	1783	490442	89.14	SAMN08010067	PRJNA417359	None	Metagenome or environmental	Agricultural Genomics Institute at Shenzhen, Chinese Academy of Agricultural Sciences	SRR6323544	China:Hunan	caecal	15 mg/kg Sangrovit® (Macleaya cordata extract 3.75% w/w premix)		56 day female Guangxi local chicken	single
ChiHcec22	21879192	258763	1548	458915	88.73	SAMN08010068	PRJNA417359	None	Metagenome or environmental	Agricultural Genomics Institute at Shenzhen, Chinese Academy of Agricultural Sciences	SRR6323545	China:Hunan	caecal	15 mg/kg Sangrovit® (Macleaya cordata extract 3.75% w/w premix)		56 day female Guangxi local chicken	single
ChiHcec23	21063499	224448	1921	429064	89.93	SAMN08010069	PRJNA417359	None	Metagenome or environmental	Agricultural Genomics Institute at Shenzhen, Chinese Academy of Agricultural Sciences	SRR6323546	China:Hunan	caecal	15 mg/kg Sangrovit® (Macleaya cordata extract 3.75% w/w premix)		56 day female Guangxi local chicken	single
ChiHcec24	16090627	130900	2249	258765	92.34	SAMN08010134	PRJNA417359	None	Metagenome or environmental	Agricultural Genomics Institute at Shenzhen, Chinese Academy of Agricultural Sciences	SRR6323572	China:Hunan	caecal	50 mg/kg Sangrovit® (Macleaya cordata extract 3.75% w/w premix)		14 day female Guangxi local chicken	pooled
ChiHcec25	18852093	217484	1549	383226	91.24	SAMN08010135	PRJNA417359	None	Metagenome or environmental	Agricultural Genomics Institute at Shenzhen, Chinese Academy of Agricultural Sciences	SRR6323125	China:Hunan	caecal	50 mg/kg Sangrovit® (Macleaya cordata extract 3.75% w/w premix)		28 day female Guangxi local chicken	pooled
ChiHcec26	19642875	280446	1663	513243	89.36	SAMN08010136	PRJNA417359	None	Metagenome or environmental	Agricultural Genomics Institute at Shenzhen, Chinese Academy of Agricultural Sciences	SRR6323390	China:Hunan	caecal	50 mg/kg Sangrovit® (Macleaya cordata extract 3.75% w/w premix)		42 day female Guangxi local chicken	pooled
ChiHcec27	16597806	151404	2232	297570	88.47	SAMN08010137	PRJNA417359	None	Metagenome or environmental	Agricultural Genomics Institute at Shenzhen, Chinese Academy of Agricultural Sciences	SRR6323569	China:Hunan	caecal	50 mg/kg Sangrovit® (Macleaya cordata extract 3.75% w/w premix)		56 day female Guangxi local chicken	single
ChiHcec28	19599002	224816	1775	425461	88.01	SAMN08010138	PRJNA417359	None	Metagenome or environmental	Agricultural Genomics Institute at Shenzhen, Chinese Academy of Agricultural Sciences	SRR6323568	China:Hunan	caecal	50 mg/kg Sangrovit® (Macleaya cordata extract 3.75% w/w premix)		56 day female Guangxi local chicken	single
ChiHcec29	20068736	249419	1983	476845	88.78	SAMN08010139	PRJNA417359	None	Metagenome or environmental	Agricultural Genomics Institute at Shenzhen, Chinese Academy of Agricultural Sciences	SRR6323567	China:Hunan	caecal	50 mg/kg Sangrovit® (Macleaya cordata extract 3.75% w/w premix)		56 day female Guangxi local chicken	single
ChiHcec3	24296030	255122	1904	475721	91.55	SAMN08009792	PRJNA417359	None	Metagenome or environmental	Agricultural Genomics Institute at Shenzhen, Chinese Academy of Agricultural Sciences	SRR6323320	China:Hunan	caecal	50 mg/kg Citifac® (Chlortetracycline 20% w/w premix)		56 day female Guangxi local chicken	single
ChiHcec30	16765599	139410	1995	268084	92.59	SAMN08010210	PRJNA417359	None	Metagenome or environmental	Agricultural Genomics Institute at Shenzhen, Chinese Academy of Agricultural Sciences	SRR6323552	China:Hunan	caecal			14 day female Guangxi local chicken	pooled
ChiHcec31	20518331	206341	2177	411172	90.85	SAMN08010211	PRJNA417359	None	Metagenome or environmental	Agricultural Genomics Institute at Shenzhen, Chinese Academy of Agricultural Sciences	SRR6323557	China:Hunan	caecal			28 day female Guangxi local chicken	pooled
ChiHcec32	15920379	255973	1667	467749	86.64	SAMN08010212	PRJNA417359	None	Metagenome or environmental	Agricultural Genomics Institute at Shenzhen, Chinese Academy of Agricultural Sciences	SRR6323556	China:Hunan	caecal			42 day female Guangxi local chicken	pooled
ChiHcec33	21987478	237900	1699	428990	90.82	SAMN08010213	PRJNA417359	None	Metagenome or environmental	Agricultural Genomics Institute at Shenzhen, Chinese Academy of Agricultural Sciences	SRR6323204	China:Hunan	caecal			56 day female Guangxi local chicken	single
ChiHcec34	24409969	252764	1598	447099	91.21	SAMN08010214	PRJNA417359	None	Metagenome or environmental	Agricultural Genomics Institute at Shenzhen, Chinese Academy of Agricultural Sciences	SRR6323205	China:Hunan	caecal			56 day female Guangxi local chicken	single
ChiHcec35	20299186	192689	2211	389914	87.56	SAMN08010215	PRJNA417359	None	Metagenome or environmental	Agricultural Genomics Institute at Shenzhen, Chinese Academy of Agricultural Sciences	SRR6323200	China:Hunan	caecal			56 day female Guangxi local chicken	single
ChiHcec4	22585567	215101	1437	370114	90.44	SAMN08009793	PRJNA417359	None	Metagenome or environmental	Agricultural Genomics Institute at Shenzhen, Chinese Academy of Agricultural Sciences	SRR6323575	China:Hunan	caecal	50 mg/kg Citifac® (Chlortetracycline 20% w/w premix)		56 day female Guangxi local chicken	single
ChiHcec5	17021314	196230	1832	359019	89.12	SAMN08009794	PRJNA417359	None	Metagenome or environmental	Agricultural Genomics Institute at Shenzhen, Chinese Academy of Agricultural Sciences	SRR6323574	China:Hunan	caecal	50 mg/kg Citifac® (Chlortetracycline 20% w/w premix)		56 day female Guangxi local chicken	single
ChiHcec6B7	11737252	489383	2303	1006316	82.6	SAMN08009853	PRJNA417359	None	Metagenome or environmental	Agricultural Genomics Institute at Shenzhen, Chinese Academy of Agricultural Sciences	SRR6323447	China:Hunan	caecal			78 day female Guangxi local chicken	single
ChiHcec7B8	14082284	444675	1747	831727	81.79	SAMN08009854	PRJNA417359	None	Metagenome or environmental	Agricultural Genomics Institute at Shenzhen, Chinese Academy of Agricultural Sciences	SRR6323446	China:Hunan	caecal			78 day female Guangxi local chicken	single
ChiHcec8B9	16454897	307758	2564	640750	94.57	SAMN08009855	PRJNA417359	None	Metagenome or environmental	Agricultural Genomics Institute at Shenzhen, Chinese Academy of Agricultural Sciences	SRR6323449	China:Hunan	caecal			78 day female Guangxi local chicken	single
ChiHcec9B10	13185394	298231	2381	619199	75.09	SAMN08009868	PRJNA417359	None	Metagenome or environmental	Agricultural Genomics Institute at Shenzhen, Chinese Academy of Agricultural Sciences	SRR6323294	China:Hunan	caecal			78 day male Guangxi local chicken	single
ChiHcolR1	15296703	137485	2375	276759	91.52	SAMN08009817	PRJNA417359	None	Metagenome or environmental	Agricultural Genomics Institute at Shenzhen, Chinese Academy of Agricultural Sciences	SRR6323288	China:Hunan	colorectal	50 mg/kg Citifac® (Chlortetracycline 20% w/w premix)		14 day female Guangxi local chicken	pooled
ChiHcolR10B10	13723768	298231	2381	619199	98.22	SAMN08009880	PRJNA417359	None	Metagenome or environmental	Agricultural Genomics Institute at Shenzhen, Chinese Academy of Agricultural Sciences	SRR6323172	China:Hunan	colorectal			78 day male Guangxi local chicken	single
ChiHcolR11B11	15872698	332422	3125	732647	91.96	SAMN08009881	PRJNA417359	None	Metagenome or environmental	Agricultural Genomics Institute at Shenzhen, Chinese Academy of Agricultural Sciences	SRR6323167	China:Hunan	colorectal			78 day male Guangxi local chicken	single
ChiHcolR12B12	13486190	371056	2477	771387	92.6	SAMN08009882	PRJNA417359	None	Metagenome or environmental	Agricultural Genomics Institute at Shenzhen, Chinese Academy of Agricultural Sciences	SRR6323166	China:Hunan	colorectal			78 day male Guangxi local chicken	single
ChiHcolR13	10726880	115648	2493	236184	87.91	SAMN08010021	PRJNA417359	None	Metagenome or environmental	Agricultural Genomics Institute at Shenzhen, Chinese Academy of Agricultural Sciences	SRR6323136	China:Hunan	colorectal	150 mg/kg Sangrovit® (Macleaya cordata extract 3.75% w/w premix)		7 day female Guangxi local chicken	pooled
ChiHcolR14	17618920	201702	1847	374500	91.98	SAMN08010022	PRJNA417359	None	Metagenome or environmental	Agricultural Genomics Institute at Shenzhen, Chinese Academy of Agricultural Sciences	SRR6323137	China:Hunan	colorectal	150 mg/kg Sangrovit® (Macleaya cordata extract 3.75% w/w premix)		14 day female Guangxi local chicken	pooled
ChiHcolR15	16843019	203930	2412	416532	88.54	SAMN08010023	PRJNA417359	None	Metagenome or environmental	Agricultural Genomics Institute at Shenzhen, Chinese Academy of Agricultural Sciences	SRR6323264	China:Hunan	colorectal	150 mg/kg Sangrovit® (Macleaya cordata extract 3.75% w/w premix)		28 day female Guangxi local chicken	pooled
ChiHcolR16	15005283	163343	1665	298252	83.85	SAMN08010024	PRJNA417359	None	Metagenome or environmental	Agricultural Genomics Institute at Shenzhen, Chinese Academy of Agricultural Sciences	SRR6323263	China:Hunan	colorectal	150 mg/kg Sangrovit® (Macleaya cordata extract 3.75% w/w premix)		42 day female Guangxi local chicken	pooled
ChiHcolR17	17797529	239742	1711	443752	86.32	SAMN08010026	PRJNA417359	None	Metagenome or environmental	Agricultural Genomics Institute at Shenzhen, Chinese Academy of Agricultural Sciences	SRR6323261	China:Hunan	colorectal	150 mg/kg Sangrovit® (Macleaya cordata extract 3.75% w/w premix)		56 day female Guangxi local chicken	single
ChiHcolR18	18967442	145482	2192	297289	89.24	SAMN08010027	PRJNA417359	None	Metagenome or environmental	Agricultural Genomics Institute at Shenzhen, Chinese Academy of Agricultural Sciences	SRR6323260	China:Hunan	colorectal	150 mg/kg Sangrovit® (Macleaya cordata extract 3.75% w/w premix)		56 day female Guangxi local chicken	single
ChiHcolR19	17761604	162098	2341	325208	92.33	SAMN08010092	PRJNA417359	None	Metagenome or environmental	Agricultural Genomics Institute at Shenzhen, Chinese Academy of Agricultural Sciences	SRR6323310	China:Hunan	colorectal	15 mg/kg Sangrovit® (Macleaya cordata extract 3.75% w/w premix)		14 day female Guangxi local chicken	pooled
ChiHcolR2	18685819	248471	2040	493233	88.75	SAMN08009818	PRJNA417359	None	Metagenome or environmental	Agricultural Genomics Institute at Shenzhen, Chinese Academy of Agricultural Sciences	SRR6323287	China:Hunan	colorectal	50 mg/kg Citifac® (Chlortetracycline 20% w/w premix)		28 day female Guangxi local chicken	pooled
ChiHcolR20	19802075	310601	1626	554378	88.57	SAMN08010093	PRJNA417359	None	Metagenome or environmental	Agricultural Genomics Institute at Shenzhen, Chinese Academy of Agricultural Sciences	SRR6323149	China:Hunan	colorectal	15 mg/kg Sangrovit® (Macleaya cordata extract 3.75% w/w premix)		28 day female Guangxi local chicken	pooled
ChiHcolR21	16361170	223466	1608	404191	87.79	SAMN08010094	PRJNA417359	None	Metagenome or environmental	Agricultural Genomics Institute at Shenzhen, Chinese Academy of Agricultural Sciences	SRR6323148	China:Hunan	colorectal	15 mg/kg Sangrovit® (Macleaya cordata extract 3.75% w/w premix)		42 day female Guangxi local chicken	pooled
ChiHcolR22	17908965	250039	1616	444136	87.88	SAMN08010095	PRJNA417359	None	Metagenome or environmental	Agricultural Genomics Institute at Shenzhen, Chinese Academy of Agricultural Sciences	SRR6323147	China:Hunan	colorectal	15 mg/kg Sangrovit® (Macleaya cordata extract 3.75% w/w premix)		56 day female Guangxi local chicken	single
ChiHcolR23	17592432	241902	1660	439532	87.37	SAMN08010096	PRJNA417359	None	Metagenome or environmental	Agricultural Genomics Institute at Shenzhen, Chinese Academy of Agricultural Sciences	SRR6323146	China:Hunan	colorectal	15 mg/kg Sangrovit® (Macleaya cordata extract 3.75% w/w premix)		56 day female Guangxi local chicken	single
ChiHcolR24	21359102	228763	1940	441676	89.58	SAMN08010097	PRJNA417359	None	Metagenome or environmental	Agricultural Genomics Institute at Shenzhen, Chinese Academy of Agricultural Sciences	SRR6323153	China:Hunan	colorectal	15 mg/kg Sangrovit® (Macleaya cordata extract 3.75% w/w premix)		56 day female Guangxi local chicken	single
ChiHcolR25	17615666	155724	2004	301269	91.98	SAMN08010162	PRJNA417359	None	Metagenome or environmental	Agricultural Genomics Institute at Shenzhen, Chinese Academy of Agricultural Sciences	SRR6323463	China:Hunan	colorectal	50 mg/kg Sangrovit® (Macleaya cordata extract 3.75% w/w premix)		14 day female Guangxi local chicken	pooled
ChiHcolR26	17993446	278824	1811	527030	85.2	SAMN08010163	PRJNA417359	None	Metagenome or environmental	Agricultural Genomics Institute at Shenzhen, Chinese Academy of Agricultural Sciences	SRR6323133	China:Hunan	colorectal	50 mg/kg Sangrovit® (Macleaya cordata extract 3.75% w/w premix)		28 day female Guangxi local chicken	pooled
ChiHcolR27	16166015	260557	1608	467206	87.28	SAMN08010164	PRJNA417359	None	Metagenome or environmental	Agricultural Genomics Institute at Shenzhen, Chinese Academy of Agricultural Sciences	SRR6323132	China:Hunan	colorectal	50 mg/kg Sangrovit® (Macleaya cordata extract 3.75% w/w premix)		42 day female Guangxi local chicken	pooled
ChiHcolR28	17693497	189124	1937	355757	89.88	SAMN08010165	PRJNA417359	None	Metagenome or environmental	Agricultural Genomics Institute at Shenzhen, Chinese Academy of Agricultural Sciences	SRR6323131	China:Hunan	colorectal	50 mg/kg Sangrovit® (Macleaya cordata extract 3.75% w/w premix)		56 day female Guangxi local chicken	single
ChiHcolR29	19730894	210362	2080	409300	88.85	SAMN08010166	PRJNA417359	None	Metagenome or environmental	Agricultural Genomics Institute at Shenzhen, Chinese Academy of Agricultural Sciences	SRR6323130	China:Hunan	colorectal	50 mg/kg Sangrovit® (Macleaya cordata extract 3.75% w/w premix)		56 day female Guangxi local chicken	single
ChiHcolR3	20437693	275141	1757	510105	88.99	SAMN08009819	PRJNA417359	None	Metagenome or environmental	Agricultural Genomics Institute at Shenzhen, Chinese Academy of Agricultural Sciences	SRR6323286	China:Hunan	colorectal	50 mg/kg Citifac® (Chlortetracycline 20% w/w premix)		42 day female Guangxi local chicken	pooled
ChiHcolR30	20206741	258762	1516	457766	86.91	SAMN08010167	PRJNA417359	None	Metagenome or environmental	Agricultural Genomics Institute at Shenzhen, Chinese Academy of Agricultural Sciences	SRR6323129	China:Hunan	colorectal	50 mg/kg Sangrovit® (Macleaya cordata extract 3.75% w/w premix)		56 day female Guangxi local chicken	single
ChiHcolR31	26080624	273243	2318	552556	90.86	SAMN08010243	PRJNA417359	None	Metagenome or environmental	Agricultural Genomics Institute at Shenzhen, Chinese Academy of Agricultural Sciences	SRR6323504	China:Hunan	colorectal			28 day female Guangxi local chicken	pooled
ChiHcolR32	14525404	225469	1627	409627	86.45	SAMN08010244	PRJNA417359	None	Metagenome or environmental	Agricultural Genomics Institute at Shenzhen, Chinese Academy of Agricultural Sciences	SRR6323503	China:Hunan	colorectal			42 day female Guangxi local chicken	pooled
ChiHcolR33	25458086	256224	1661	457993	90.3	SAMN08010245	PRJNA417359	None	Metagenome or environmental	Agricultural Genomics Institute at Shenzhen, Chinese Academy of Agricultural Sciences	SRR6323502	China:Hunan	colorectal			56 day female Guangxi local chicken	single
ChiHcolR34	20977991	298221	1863	559037	88.13	SAMN08010246	PRJNA417359	None	Metagenome or environmental	Agricultural Genomics Institute at Shenzhen, Chinese Academy of Agricultural Sciences	SRR6323501	China:Hunan	colorectal			56 day female Guangxi local chicken	single
ChiHcolR4	19071698	272328	1960	516752	87.91	SAMN08009820	PRJNA417359	None	Metagenome or environmental	Agricultural Genomics Institute at Shenzhen, Chinese Academy of Agricultural Sciences	SRR6323285	China:Hunan	colorectal	50 mg/kg Citifac® (Chlortetracycline 20% w/w premix)		56 day female Guangxi local chicken	single
ChiHcolR5	22231392	249551	1565	447269	88.88	SAMN08009821	PRJNA417359	None	Metagenome or environmental	Agricultural Genomics Institute at Shenzhen, Chinese Academy of Agricultural Sciences	SRR6323280	China:Hunan	colorectal	50 mg/kg Citifac® (Chlortetracycline 20% w/w premix)		56 day female Guangxi local chicken	single
ChiHcolR6	21969292	259208	1791	483673	89.15	SAMN08009822	PRJNA417359	None	Metagenome or environmental	Agricultural Genomics Institute at Shenzhen, Chinese Academy of Agricultural Sciences	SRR6323279	China:Hunan	colorectal	50 mg/kg Citifac® (Chlortetracycline 20% w/w premix)		56 day female Guangxi local chicken	single
ChiHcolR7B7	13173889	489383	2303	1006316	83.29	SAMN08009865	PRJNA417359	None	Metagenome or environmental	Agricultural Genomics Institute at Shenzhen, Chinese Academy of Agricultural Sciences	SRR6323295	China:Hunan	colorectal			78 day female Guangxi local chicken	single
ChiHcolR8B8	19502704	444675	1747	831727	86.8	SAMN08009866	PRJNA417359	None	Metagenome or environmental	Agricultural Genomics Institute at Shenzhen, Chinese Academy of Agricultural Sciences	SRR6323296	China:Hunan	colorectal			78 day female Guangxi local chicken	single
ChiHcolR9B9	13659562	307758	2564	640750	88.14	SAMN08009867	PRJNA417359	None	Metagenome or environmental	Agricultural Genomics Institute at Shenzhen, Chinese Academy of Agricultural Sciences	SRR6323293	China:Hunan	colorectal			78 day female Guangxi local chicken	single
ChiHduod1	10234493	62021	2463	124813	88.94	SAMN08009797	PRJNA417359	None	Metagenome or environmental	Agricultural Genomics Institute at Shenzhen, Chinese Academy of Agricultural Sciences	SRR6323083	China:Hunan	duodenal	50 mg/kg Citifac® (Chlortetracycline 20% w/w premix)		28 day female Guangxi local chicken	pooled
ChiHduod10B12	14522514	371056	2477	771387	94.61	SAMN08009873	PRJNA417359	None	Metagenome or environmental	Agricultural Genomics Institute at Shenzhen, Chinese Academy of Agricultural Sciences	SRR6323171	China:Hunan	duodenal			78 day male Guangxi local chicken	single
ChiHduod11	21637300	233708	1499	407511	88.76	SAMN08010002	PRJNA417359	None	Metagenome or environmental	Agricultural Genomics Institute at Shenzhen, Chinese Academy of Agricultural Sciences	SRR6323441	China:Hunan	duodenal	150 mg/kg Sangrovit® (Macleaya cordata extract 3.75% w/w premix)		28 day female Guangxi local chicken	pooled
ChiHduod13	17465638	11662	9193	35618	96.54	SAMN08010005	PRJNA417359	None	Metagenome or environmental	Agricultural Genomics Institute at Shenzhen, Chinese Academy of Agricultural Sciences	SRR6323535	China:Hunan	duodenal	150 mg/kg Sangrovit® (Macleaya cordata extract 3.75% w/w premix)		56 day female Guangxi local chicken	single
ChiHduod14	16275382	27493	2320	54311	95.49	SAMN08010074	PRJNA417359	None	Metagenome or environmental	Agricultural Genomics Institute at Shenzhen, Chinese Academy of Agricultural Sciences	SRR6323452	China:Hunan	duodenal	15 mg/kg Sangrovit® (Macleaya cordata extract 3.75% w/w premix)		56 day female Guangxi local chicken	single
ChiHduod15	14895453	21346	4354	50705	93.59	SAMN08010076	PRJNA417359	None	Metagenome or environmental	Agricultural Genomics Institute at Shenzhen, Chinese Academy of Agricultural Sciences	SRR6323454	China:Hunan	duodenal	15 mg/kg Sangrovit® (Macleaya cordata extract 3.75% w/w premix)		56 day female Guangxi local chicken	single
ChiHduod16	18714788	43381	1918	81557	93.18	SAMN08010146	PRJNA417359	None	Metagenome or environmental	Agricultural Genomics Institute at Shenzhen, Chinese Academy of Agricultural Sciences	SRR6323420	China:Hunan	duodenal	50 mg/kg Sangrovit® (Macleaya cordata extract 3.75% w/w premix)		56 day female Guangxi local chicken	single
ChiHduod17	11142100	39013	5788	105527	96.51	SAMN08010217	PRJNA417359	None	Metagenome or environmental	Agricultural Genomics Institute at Shenzhen, Chinese Academy of Agricultural Sciences	SRR6323198	China:Hunan	duodenal			7 day female Guangxi local chicken	pooled
ChiHduod18	6045754	36555	1664	67704	76.6	SAMN08010218	PRJNA417359	None	Metagenome or environmental	Agricultural Genomics Institute at Shenzhen, Chinese Academy of Agricultural Sciences	SRR6323199	China:Hunan	duodenal			14 day female Guangxi local chicken	pooled
ChiHduod19	10974202	57262	1742	107026	90.18	SAMN08010220	PRJNA417359	None	Metagenome or environmental	Agricultural Genomics Institute at Shenzhen, Chinese Academy of Agricultural Sciences	SRR6323197	China:Hunan	duodenal			42 day female Guangxi local chicken	pooled
ChiHduod2	14913059	29044	2974	61200	92.26	SAMN08009799	PRJNA417359	None	Metagenome or environmental	Agricultural Genomics Institute at Shenzhen, Chinese Academy of Agricultural Sciences	SRR6323085	China:Hunan	duodenal	50 mg/kg Citifac® (Chlortetracycline 20% w/w premix)		56 day female Guangxi local chicken	one
ChiHduod20	10110872	14674	5032	37772	92.84	SAMN08010221	PRJNA417359	None	Metagenome or environmental	Agricultural Genomics Institute at Shenzhen, Chinese Academy of Agricultural Sciences	SRR6323186	China:Hunan	duodenal			56 day female Guangxi local chicken	single
ChiHduod21	7202546	26035	3540	59044	91	SAMN08010222	PRJNA417359	None	Metagenome or environmental	Agricultural Genomics Institute at Shenzhen, Chinese Academy of Agricultural Sciences	SRR6323187	China:Hunan	duodenal			56 day female Guangxi local chicken	single
ChiHduod3	14954768	22177	2077	41641	94.74	SAMN08009800	PRJNA417359	None	Metagenome or environmental	Agricultural Genomics Institute at Shenzhen, Chinese Academy of Agricultural Sciences	SRR6323084	China:Hunan	duodenal	50 mg/kg Citifac® (Chlortetracycline 20% w/w premix)		56 day female Guangxi local chicken	single
ChiHduod4	8844730	25980	2894	53479	90.2	SAMN08009801	PRJNA417359	None	Metagenome or environmental	Agricultural Genomics Institute at Shenzhen, Chinese Academy of Agricultural Sciences	SRR6323087	China:Hunan	duodenal	50 mg/kg Citifac® (Chlortetracycline 20% w/w premix)		56 day female Guangxi local chicken	single
ChiHduod5B7	12339245	489383	2303	1006316	95.32	SAMN08009856	PRJNA417359	None	Metagenome or environmental	Agricultural Genomics Institute at Shenzhen, Chinese Academy of Agricultural Sciences	SRR6323448	China:Hunan	duodenal			78 day female Guangxi local chicken	single
ChiHduod6B8	937904	444675	1747	831727	69.65	SRR6323443	PRJNA417359	None	Metagenome or environmental	Agricultural Genomics Institute at Shenzhen, Chinese Academy of Agricultural Sciences	SRR6323443	China:Hunan	duodenal			78 day female Guangxi local chicken	single
ChiHduod7B9	8608475	307758	2564	640750	91.73	SAMN08009858	PRJNA417359	None	Metagenome or environmental	Agricultural Genomics Institute at Shenzhen, Chinese Academy of Agricultural Sciences	SRR6323442	China:Hunan	duodenal			78 day female Guangxi local chicken	single
ChiHduod8B10	14487265	298231	2381	619199	97.13	SAMN08009871	PRJNA417359	None	Metagenome or environmental	Agricultural Genomics Institute at Shenzhen, Chinese Academy of Agricultural Sciences	SRR6323299	China:Hunan	duodenal			78 day male Guangxi local chicken	single
ChiHduod9B11	6259918	332422	3125	732647	94.01	SAMN08009872	PRJNA417359	None	Metagenome or environmental	Agricultural Genomics Institute at Shenzhen, Chinese Academy of Agricultural Sciences	SRR6323300	China:Hunan	duodenal			78 day male Guangxi local chicken	single
ChiHecec1B25	18166925	294785	1413	507164	69.48	SAMN08009883	PRJNA417359	None	Metagenome or environmental	Agricultural Genomics Institute at Shenzhen, Chinese Academy of Agricultural Sciences	SRR6323526	China:Henan	caecal			235 day female Hy-Line Variety Brown	single
ChiHecec2B26	21026614	370075	1295	626865	80.94	SAMN08009884	PRJNA417359	None	Metagenome or environmental	Agricultural Genomics Institute at Shenzhen, Chinese Academy of Agricultural Sciences	SRR6323527	China:Henan	caecal			235 day female Hy-Line Variety Brown	single
ChiHecec3B27	17652048	314348	1431	553205	80.77	SAMN08009885	PRJNA417359	None	Metagenome or environmental	Agricultural Genomics Institute at Shenzhen, Chinese Academy of Agricultural Sciences	SRR6323528	China:Henan	caecal			235 day female Hy-Line Variety Brown	single
ChiHecolR1B25	16639745	289349	1403	488096	72.57	SAMN08009895	PRJNA417359	None	Metagenome or environmental	Agricultural Genomics Institute at Shenzhen, Chinese Academy of Agricultural Sciences	SRR6323513	China:Henan	colorectal			235 day female Hy-Line Variety Brown	single
ChiHecolR2B26	17764765	25393	5730	67791	97.22	SAMN08009896	PRJNA417359	None	Metagenome or environmental	Agricultural Genomics Institute at Shenzhen, Chinese Academy of Agricultural Sciences	SRR6323512	China:Henan	colorectal			235 day female Hy-Line Variety Brown	single
ChiHecolR3B27	17322709	43843	2357	85328	92.45	SAMN08009897	PRJNA417359	None	Metagenome or environmental	Agricultural Genomics Institute at Shenzhen, Chinese Academy of Agricultural Sciences	SRR6323515	China:Henan	colorectal			235 day female Hy-Line Variety Brown	single
ChiHeduod1B25	9681687	12195	8345	34571	95.48	SAMN08009886	PRJNA417359	None	Metagenome or environmental	Agricultural Genomics Institute at Shenzhen, Chinese Academy of Agricultural Sciences	SRR6323529	China:Henan	duodenal			235 day female Hy-Line Variety Brown	single
ChiHeduod2B26	16588556	27519	2130	55064	95.55	SAMN08009887	PRJNA417359	None	Metagenome or environmental	Agricultural Genomics Institute at Shenzhen, Chinese Academy of Agricultural Sciences	SRR6323522	China:Henan	duodenal			235 day female Hy-Line Variety Brown	single
ChiHeduod3B27	12700825	80724	1500	143804	87.69	SAMN08009888	PRJNA417359	None	Metagenome or environmental	Agricultural Genomics Institute at Shenzhen, Chinese Academy of Agricultural Sciences	SRR6323523	China:Henan	duodenal			235 day female Hy-Line Variety Brown	single
ChiHeile1B25	17811214	23601	6524	56808	94.53	SAMN08009889	PRJNA417359	None	Metagenome or environmental	Agricultural Genomics Institute at Shenzhen, Chinese Academy of Agricultural Sciences	SRR6323524	China:Henan	ileal			235 day female Hy-Line Variety Brown	single
ChiHeile2B26	16006258	32393	3074	69332	94.82	SAMN08009890	PRJNA417359	None	Metagenome or environmental	Agricultural Genomics Institute at Shenzhen, Chinese Academy of Agricultural Sciences	SRR6323525	China:Henan	ileal			235 day female Hy-Line Variety Brown	single
ChiHejej1B25	16283644	12616	11258	40066	97.7	SAMN08009892	PRJNA417359	None	Metagenome or environmental	Agricultural Genomics Institute at Shenzhen, Chinese Academy of Agricultural Sciences	SRR6323521	China:Henan	jejunal			235 day female Hy-Line Variety Brown	single
ChiHejej2B26	15490890	31588	2121	62265	89.59	SAMN08009893	PRJNA417359	None	Metagenome or environmental	Agricultural Genomics Institute at Shenzhen, Chinese Academy of Agricultural Sciences	SRR6323511	China:Henan	jejunal			235 day female Hy-Line Variety Brown	single
ChiHejej3B27	17389461	148539	1553	270926	84.18	SAMN08009894	PRJNA417359	None	Metagenome or environmental	Agricultural Genomics Institute at Shenzhen, Chinese Academy of Agricultural Sciences	SRR6323510	China:Henan	jejunal			235 day female Hy-Line Variety Brown	single
ChiHile1	11101496	102576	1980	195389	89.66	SAMN08009802	PRJNA417359	None	Metagenome or environmental	Agricultural Genomics Institute at Shenzhen, Chinese Academy of Agricultural Sciences	SRR6323086	China:Hunan	ileal	50 mg/kg Citifac® (Chlortetracycline 20% w/w premix)		7 day female Guangxi local chicken	pooled
ChiHile10B9	14568754	307758	2564	640750	90.18	SAMN08009861	PRJNA417359	None	Metagenome or environmental	Agricultural Genomics Institute at Shenzhen, Chinese Academy of Agricultural Sciences	SRR6323451	China:Hunan	ileal			78 day female Guangxi local chicken	single
ChiHile11B10	13243405	298231	2381	619199	98.1	SAMN08009874	PRJNA417359	None	Metagenome or environmental	Agricultural Genomics Institute at Shenzhen, Chinese Academy of Agricultural Sciences	SRR6323170	China:Hunan	ileal			78 day male Guangxi local chicken	single
ChiHile12B11	11285572	332422	3125	732647	94.61	SAMN08009875	PRJNA417359	None	Metagenome or environmental	Agricultural Genomics Institute at Shenzhen, Chinese Academy of Agricultural Sciences	SRR6323169	China:Hunan	ileal			78 day male Guangxi local chicken	single
ChiHile13B12	13154650	371056	2477	771387	96.94	SAMN08009876	PRJNA417359	None	Metagenome or environmental	Agricultural Genomics Institute at Shenzhen, Chinese Academy of Agricultural Sciences	SRR6323168	China:Hunan	ileal			78 day male Guangxi local chicken	single
ChiHile14	33443748	185292	2363	368835	94.7	SAMN08010009	PRJNA417359	None	Metagenome or environmental	Agricultural Genomics Institute at Shenzhen, Chinese Academy of Agricultural Sciences	SRR6323539	China:Hunan	ileal	150 mg/kg Sangrovit® (Macleaya cordata extract 3.75% w/w premix)		28 day female Guangxi local chicken	pooled
ChiHile16	20293984	13891	7680	38667	96.52	SAMN08010012	PRJNA417359	None	Metagenome or environmental	Agricultural Genomics Institute at Shenzhen, Chinese Academy of Agricultural Sciences	SRR6323276	China:Hunan	ileal	150 mg/kg Sangrovit® (Macleaya cordata extract 3.75% w/w premix)		56 day female Guangxi local chicken	single
ChiHile17	18499768	21112	4362	47271	96.29	SAMN08010013	PRJNA417359	None	Metagenome or environmental	Agricultural Genomics Institute at Shenzhen, Chinese Academy of Agricultural Sciences	SRR6323138	China:Hunan	ileal	150 mg/kg Sangrovit® (Macleaya cordata extract 3.75% w/w premix)		56 day female Guangxi local chicken	single
ChiHile18	15852574	38515	1642	72149	94.19	SAMN08010079	PRJNA417359	None	Metagenome or environmental	Agricultural Genomics Institute at Shenzhen, Chinese Academy of Agricultural Sciences	SRR6323459	China:Hunan	ileal	15 mg/kg Sangrovit® (Macleaya cordata extract 3.75% w/w premix)		28 day female Guangxi local chicken	pooled
ChiHile19	16000307	41938	1563	72768	93.47	SAMN08010081	PRJNA417359	None	Metagenome or environmental	Agricultural Genomics Institute at Shenzhen, Chinese Academy of Agricultural Sciences	SRR6323461	China:Hunan	ileal	15 mg/kg Sangrovit® (Macleaya cordata extract 3.75% w/w premix)		56 day female Guangxi local chicken	single
ChiHile2	22146201	190206	2214	373258	91.76	SAMN08009803	PRJNA417359	None	Metagenome or environmental	Agricultural Genomics Institute at Shenzhen, Chinese Academy of Agricultural Sciences	SRR6323218	China:Hunan	ileal	50 mg/kg Citifac® (Chlortetracycline 20% w/w premix)		14 day female Guangxi local chicken	pooled
ChiHile20	17473656	54249	2182	102694	93.25	SAMN08010082	PRJNA417359	None	Metagenome or environmental	Agricultural Genomics Institute at Shenzhen, Chinese Academy of Agricultural Sciences	SRR6323460	China:Hunan	ileal	15 mg/kg Sangrovit® (Macleaya cordata extract 3.75% w/w premix)		56 day female Guangxi local chicken	single
ChiHile21	15113820	30218	4218	68402	94.38	SAMN08010083	PRJNA417359	None	Metagenome or environmental	Agricultural Genomics Institute at Shenzhen, Chinese Academy of Agricultural Sciences	SRR6323303	China:Hunan	ileal	15 mg/kg Sangrovit® (Macleaya cordata extract 3.75% w/w premix)		56 day female Guangxi local chicken	single
ChiHile22	20820539	40191	1370	71556	95.3	SAMN08010149	PRJNA417359	None	Metagenome or environmental	Agricultural Genomics Institute at Shenzhen, Chinese Academy of Agricultural Sciences	SRR6323423	China:Hunan	ileal	50 mg/kg Sangrovit® (Macleaya cordata extract 3.75% w/w premix)		28 day female Guangxi local chicken	pooled
ChiHile23	16780324	23933	5512	54577	95.49	SAMN08010151	PRJNA417359	None	Metagenome or environmental	Agricultural Genomics Institute at Shenzhen, Chinese Academy of Agricultural Sciences	SRR6323425	China:Hunan	ileal	50 mg/kg Sangrovit® (Macleaya cordata extract 3.75% w/w premix)		56 day female Guangxi local chicken	single
ChiHile24	17799615	180792	2260	371704	84.94	SAMN08010152	PRJNA417359	None	Metagenome or environmental	Agricultural Genomics Institute at Shenzhen, Chinese Academy of Agricultural Sciences	SRR6323426	China:Hunan	ileal	50 mg/kg Sangrovit® (Macleaya cordata extract 3.75% w/w premix)		56 day female Guangxi local chicken	single
ChiHile25	17026208	222268	1615	404225	87.46	SAMN08010153	PRJNA417359	None	Metagenome or environmental	Agricultural Genomics Institute at Shenzhen, Chinese Academy of Agricultural Sciences	SRR6323464	China:Hunan	ileal	50 mg/kg Sangrovit® (Macleaya cordata extract 3.75% w/w premix)		56 day female Guangxi local chicken	single
ChiHile26	14126967	34453	3598	73621	93.73	SAMN08010224	PRJNA417359	None	Metagenome or environmental	Agricultural Genomics Institute at Shenzhen, Chinese Academy of Agricultural Sciences	SRR6323323	China:Hunan	ileal			1 day female Guangxi local chicken	pooled
ChiHile27	16288893	169686	1830	321865	89.31	SAMN08010227	PRJNA417359	None	Metagenome or environmental	Agricultural Genomics Institute at Shenzhen, Chinese Academy of Agricultural Sciences	SRR6323531	China:Hunan	ileal			28 day female Guangxi local chicken	pooled
ChiHile28	19934351	181719	1659	329186	89.47	SAMN08010229	PRJNA417359	None	Metagenome or environmental	Agricultural Genomics Institute at Shenzhen, Chinese Academy of Agricultural Sciences	SRR6323322	China:Hunan	ileal			56 day female Guangxi local chicken	single
ChiHile29	15039899	43550	3079	96002	95.4	SAMN08010230	PRJNA417359	None	Metagenome or environmental	Agricultural Genomics Institute at Shenzhen, Chinese Academy of Agricultural Sciences	SRR6323321	China:Hunan	ileal			56 day female Guangxi local chicken	single
ChiHile3	13277466	196707	1586	353004	86.49	SAMN08009804	PRJNA417359	None	Metagenome or environmental	Agricultural Genomics Institute at Shenzhen, Chinese Academy of Agricultural Sciences	SRR6323219	China:Hunan	ileal	50 mg/kg Citifac® (Chlortetracycline 20% w/w premix)		28 day female Guangxi local chicken	pooled
ChiHile30	18909487	96355	1489	170854	89.51	SAMN08010231	PRJNA417359	None	Metagenome or environmental	Agricultural Genomics Institute at Shenzhen, Chinese Academy of Agricultural Sciences	SRR6323519	China:Hunan	ileal			56 day female Guangxi local chicken	single
ChiHile4	6958235	78928	1264	131961	84.09	SAMN08009805	PRJNA417359	None	Metagenome or environmental	Agricultural Genomics Institute at Shenzhen, Chinese Academy of Agricultural Sciences	SRR6323216	China:Hunan	ileal	50 mg/kg Citifac® (Chlortetracycline 20% w/w premix)		42 day female Guangxi local chicken	pooled
ChiHile5	19460310	81890	1280	137544	92.94	SAMN08009806	PRJNA417359	None	Metagenome or environmental	Agricultural Genomics Institute at Shenzhen, Chinese Academy of Agricultural Sciences	SRR6323217	China:Hunan	ileal	50 mg/kg Citifac® (Chlortetracycline 20% w/w premix)		56 day female Guangxi local chicken	single
ChiHile6	23624618	119617	1698	220231	92.29	SAMN08009807	PRJNA417359	None	Metagenome or environmental	Agricultural Genomics Institute at Shenzhen, Chinese Academy of Agricultural Sciences	SRR6323222	China:Hunan	ileal	50 mg/kg Citifac® (Chlortetracycline 20% w/w premix)		56 day female Guangxi local chicken	single
ChiHile8B7	15746290	489383	2303	1006316	96.1	SAMN08009859	PRJNA417359	None	Metagenome or environmental	Agricultural Genomics Institute at Shenzhen, Chinese Academy of Agricultural Sciences	SRR6323445	China:Hunan	ileal			78 day female Guangxi local chicken	single
ChiHile9B8	8892915	444675	1747	831727	91.14	SAMN08009860	PRJNA417359	None	Metagenome or environmental	Agricultural Genomics Institute at Shenzhen, Chinese Academy of Agricultural Sciences	SRR6323444	China:Hunan	ileal			78 day female Guangxi local chicken	single
ChiHjej1	4209232	44604	1302	76191	61.99	SAMN08009809	PRJNA417359	None	Metagenome or environmental	Agricultural Genomics Institute at Shenzhen, Chinese Academy of Agricultural Sciences	SRR6323220	China:Hunan	jejunal	50 mg/kg Citifac® (Chlortetracycline 20% w/w premix)		7 day female Guangxi local chicken	pooled
ChiHjej10B9	6426518	307758	2564	640750	93.46	SAMN08009864	PRJNA417359	None	Metagenome or environmental	Agricultural Genomics Institute at Shenzhen, Chinese Academy of Agricultural Sciences	SRR6323298	China:Hunan	jejunal			78 day female Guangxi local chicken	single
ChiHjej11B10	15180854	298231	2381	619199	94.23	SAMN08009877	PRJNA417359	None	Metagenome or environmental	Agricultural Genomics Institute at Shenzhen, Chinese Academy of Agricultural Sciences	SRR6323175	China:Hunan	jejunal			78 day male Guangxi local chicken	single
ChiHjej12B11	11326223	332422	3125	732647	94.72	SAMN08009878	PRJNA417359	None	Metagenome or environmental	Agricultural Genomics Institute at Shenzhen, Chinese Academy of Agricultural Sciences	SRR6323174	China:Hunan	jejunal			78 day male Guangxi local chicken	single
ChiHjej13B12	17577352	371056	2477	771387	96.44	SAMN08009879	PRJNA417359	None	Metagenome or environmental	Agricultural Genomics Institute at Shenzhen, Chinese Academy of Agricultural Sciences	SRR6323173	China:Hunan	jejunal			78 day male Guangxi local chicken	single
ChiHjej14	9018612	42472	1413	74417	87.86	SAMN08010014	PRJNA417359	None	Metagenome or environmental	Agricultural Genomics Institute at Shenzhen, Chinese Academy of Agricultural Sciences	SRR6323139	China:Hunan	jejunal	150 mg/kg Sangrovit® (Macleaya cordata extract 3.75% w/w premix)		7 day female Guangxi local chicken	pooled
ChiHjej15	4386975	32362	2787	65215	82.8	SAMN08010015	PRJNA417359	None	Metagenome or environmental	Agricultural Genomics Institute at Shenzhen, Chinese Academy of Agricultural Sciences	SRR6323140	China:Hunan	jejunal	150 mg/kg Sangrovit® (Macleaya cordata extract 3.75% w/w premix)		14 day female Guangxi local chicken	pooled
ChiHjej16	14053726	132087	1160	216126	86.49	SAMN08010016	PRJNA417359	None	Metagenome or environmental	Agricultural Genomics Institute at Shenzhen, Chinese Academy of Agricultural Sciences	SRR6323141	China:Hunan	jejunal	150 mg/kg Sangrovit® (Macleaya cordata extract 3.75% w/w premix)		28 day female Guangxi local chicken	pooled
ChiHjej17	10495733	8103	2685	15575	95.49	SAMN08010017	PRJNA417359	None	Metagenome or environmental	Agricultural Genomics Institute at Shenzhen, Chinese Academy of Agricultural Sciences	SRR6323142	China:Hunan	jejunal	150 mg/kg Sangrovit® (Macleaya cordata extract 3.75% w/w premix)		42 day female Guangxi local chicken	pooled
ChiHjej18	20018151	11646	8822	34395	97.97	SAMN08010018	PRJNA417359	None	Metagenome or environmental	Agricultural Genomics Institute at Shenzhen, Chinese Academy of Agricultural Sciences	SRR6323143	China:Hunan	jejunal	150 mg/kg Sangrovit® (Macleaya cordata extract 3.75% w/w premix)		56 day female Guangxi local chicken	single
ChiHjej19	16195888	34745	2560	65822	93.22	SAMN08010019	PRJNA417359	None	Metagenome or environmental	Agricultural Genomics Institute at Shenzhen, Chinese Academy of Agricultural Sciences	SRR6323144	China:Hunan	jejunal	150 mg/kg Sangrovit® (Macleaya cordata extract 3.75% w/w premix)		56 day female Guangxi local chicken	single
ChiHjej2	11093892	180309	1649	328786	84.15	SAMN08009810	PRJNA417359	None	Metagenome or environmental	Agricultural Genomics Institute at Shenzhen, Chinese Academy of Agricultural Sciences	SRR6323221	China:Hunan	jejunal	50 mg/kg Citifac® (Chlortetracycline 20% w/w premix)		14 day female Guangxi local chicken	pooled
ChiHjej21	15317211	205244	1608	366390	86.45	SAMN08010085	PRJNA417359	None	Metagenome or environmental	Agricultural Genomics Institute at Shenzhen, Chinese Academy of Agricultural Sciences	SRR6323301	China:Hunan	jejunal	15 mg/kg Sangrovit® (Macleaya cordata extract 3.75% w/w premix)		14 day female Guangxi local chicken	pooled
ChiHjej22	15455063	55507	1296	93910	94.03	SAMN08010087	PRJNA417359	None	Metagenome or environmental	Agricultural Genomics Institute at Shenzhen, Chinese Academy of Agricultural Sciences	SRR6323307	China:Hunan	jejunal	15 mg/kg Sangrovit® (Macleaya cordata extract 3.75% w/w premix)		42 day female Guangxi local chicken	pooled
ChiHjej23	18152701	31405	2562	60441	95.43	SAMN08010088	PRJNA417359	None	Metagenome or environmental	Agricultural Genomics Institute at Shenzhen, Chinese Academy of Agricultural Sciences	SRR6323308	China:Hunan	jejunal	15 mg/kg Sangrovit® (Macleaya cordata extract 3.75% w/w premix)		56 day female Guangxi local chicken	single
ChiHjej24	15151933	101683	1380	178662	90.35	SAMN08010089	PRJNA417359	None	Metagenome or environmental	Agricultural Genomics Institute at Shenzhen, Chinese Academy of Agricultural Sciences	SRR6323305	China:Hunan	jejunal	15 mg/kg Sangrovit® (Macleaya cordata extract 3.75% w/w premix)		56 day female Guangxi local chicken	single
ChiHjej25	19465161	21437	5279	53866	96.39	SAMN08010090	PRJNA417359	None	Metagenome or environmental	Agricultural Genomics Institute at Shenzhen, Chinese Academy of Agricultural Sciences	SRR6323306	China:Hunan	jejunal	15 mg/kg Sangrovit® (Macleaya cordata extract 3.75% w/w premix)		56 day female Guangxi local chicken	single
ChiHjej26	16763509	229128	1691	417943	84.98	SAMN08010155	PRJNA417359	None	Metagenome or environmental	Agricultural Genomics Institute at Shenzhen, Chinese Academy of Agricultural Sciences	SRR6323466	China:Hunan	jejunal	50 mg/kg Sangrovit® (Macleaya cordata extract 3.75% w/w premix)		14 day female Guangxi local chicken	pooled
ChiHjej27	14412503	47302	1375	83725	93.35	SAMN08010156	PRJNA417359	None	Metagenome or environmental	Agricultural Genomics Institute at Shenzhen, Chinese Academy of Agricultural Sciences	SRR6323467	China:Hunan	jejunal	50 mg/kg Sangrovit® (Macleaya cordata extract 3.75% w/w premix)		28 day female Guangxi local chicken	pooled
ChiHjej28	14407692	25169	3331	53972	93.21	SAMN08010158	PRJNA417359	None	Metagenome or environmental	Agricultural Genomics Institute at Shenzhen, Chinese Academy of Agricultural Sciences	SRR6323469	China:Hunan	jejunal	50 mg/kg Sangrovit® (Macleaya cordata extract 3.75% w/w premix)		56 day female Guangxi local chicken	single
ChiHjej29	20160912	144931	1893	274290	88.99	SAMN08010159	PRJNA417359	None	Metagenome or environmental	Agricultural Genomics Institute at Shenzhen, Chinese Academy of Agricultural Sciences	SRR6323470	China:Hunan	jejunal	50 mg/kg Sangrovit® (Macleaya cordata extract 3.75% w/w premix)		56 day female Guangxi local chicken	single
ChiHjej3	11180724	58744	1605	106892	89.73	SAMN08009811	PRJNA417359	None	Metagenome or environmental	Agricultural Genomics Institute at Shenzhen, Chinese Academy of Agricultural Sciences	SRR6323224	China:Hunan	jejunal	50 mg/kg Citifac® (Chlortetracycline 20% w/w premix)		28 day female Guangxi local chicken	pooled
ChiHjej31	14056824	100026	1593	181298	87.74	SAMN08010234	PRJNA417359	None	Metagenome or environmental	Agricultural Genomics Institute at Shenzhen, Chinese Academy of Agricultural Sciences	SRR6323348	China:Hunan	jejunal			14 day female Guangxi local chicken	pooled
ChiHjej33	16486754	39852	2161	77886	95.3	SAMN08010238	PRJNA417359	None	Metagenome or environmental	Agricultural Genomics Institute at Shenzhen, Chinese Academy of Agricultural Sciences	SRR6323352	China:Hunan	jejunal			56 day female Guangxi local chicken	single
ChiHjej34	15648010	51985	3194	109512	91.83	SAMN08010239	PRJNA417359	None	Metagenome or environmental	Agricultural Genomics Institute at Shenzhen, Chinese Academy of Agricultural Sciences	SRR6323353	China:Hunan	jejunal			56 day female Guangxi local chicken	single
ChiHjej4	7118846	51281	1435	87712	87.66	SAMN08009812	PRJNA417359	None	Metagenome or environmental	Agricultural Genomics Institute at Shenzhen, Chinese Academy of Agricultural Sciences	SRR6323225	China:Hunan	jejunal	50 mg/kg Citifac® (Chlortetracycline 20% w/w premix)		42 day female Guangxi local chicken	pooled
ChiHjej6	22894099	193960	1921	365263	90.44	SAMN08009814	PRJNA417359	None	Metagenome or environmental	Agricultural Genomics Institute at Shenzhen, Chinese Academy of Agricultural Sciences	SRR6323283	China:Hunan	jejunal	50 mg/kg Citifac® (Chlortetracycline 20% w/w premix)		56 day female Guangxi local chicken	single
ChiHjej7	18564698	131993	1613	235787	89.9	SAMN08009815	PRJNA417359	None	Metagenome or environmental	Agricultural Genomics Institute at Shenzhen, Chinese Academy of Agricultural Sciences	SRR6323282	China:Hunan	jejunal	50 mg/kg Citifac® (Chlortetracycline 20% w/w premix)		56 day female Guangxi local chicken	single
ChiHjej8B7	14900046	489383	2303	1006316	96.31	SAMN08009862	PRJNA417359	None	Metagenome or environmental	Agricultural Genomics Institute at Shenzhen, Chinese Academy of Agricultural Sciences	SRR6323450	China:Hunan	jejunal			78 day female Guangxi local chicken	single
ChiHjej9B8	15652345	444675	1747	831727	93.39	SAMN08009863	PRJNA417359	None	Metagenome or environmental	Agricultural Genomics Institute at Shenzhen, Chinese Academy of Agricultural Sciences	SRR6323297	China:Hunan	jejunal			78 day female Guangxi local chicken	single
ChiScec1B19	12228969	233502	3931	545017	93.47	SAMN08009928	PRJNA417359	None	Metagenome or environmental	Agricultural Genomics Institute at Shenzhen, Chinese Academy of Agricultural Sciences	SRR6323118	China:Shandong	caecal			40 day female Cobb 500	single
ChiScec2B20	18648883	204236	3793	480417	94.96	SAMN08009929	PRJNA417359	None	Metagenome or environmental	Agricultural Genomics Institute at Shenzhen, Chinese Academy of Agricultural Sciences	SRR6323119	China:Shandong	caecal			40 day female Cobb 500	single
ChiScec3B21	18282383	270802	2880	582960	94.29	SAMN08009930	PRJNA417359	None	Metagenome or environmental	Agricultural Genomics Institute at Shenzhen, Chinese Academy of Agricultural Sciences	SRR6323120	China:Shandong	caecal			40 day female Cobb 500	single
ChiScec4B22	18481572	202358	4069	475661	93.19	SAMN08009943	PRJNA417359	None	Metagenome or environmental	Agricultural Genomics Institute at Shenzhen, Chinese Academy of Agricultural Sciences	SRR6323438	China:Shandong	caecal			40 day male Cobb 500	single
ChiScec5B23	15144167	158717	4104	371366	95.08	SAMN08009944	PRJNA417359	None	Metagenome or environmental	Agricultural Genomics Institute at Shenzhen, Chinese Academy of Agricultural Sciences	SRR6323439	China:Shandong	caecal			40 day male Cobb 500	single
ChiScec6B24	12529318	165003	3574	373517	91.58	SAMN08009945	PRJNA417359	None	Metagenome or environmental	Agricultural Genomics Institute at Shenzhen, Chinese Academy of Agricultural Sciences	SRR6323436	China:Shandong	caecal			40 day male Cobb 500	single
ChiScolR1B19	14402425	233502	3931	545017	93.82	SAMN08009940	PRJNA417359	None	Metagenome or environmental	Agricultural Genomics Institute at Shenzhen, Chinese Academy of Agricultural Sciences	SRR6323094	China:Shandong	colorectal			40 day female Cobb 500	single
ChiScolR2B20	13726270	204236	3793	480417	92.21	SAMN08009941	PRJNA417359	None	Metagenome or environmental	Agricultural Genomics Institute at Shenzhen, Chinese Academy of Agricultural Sciences	SRR6323091	China:Shandong	colorectal			40 day female Cobb 500	single
ChiScolR3B21	16662381	270802	2880	582960	93.43	SAMN08009942	PRJNA417359	None	Metagenome or environmental	Agricultural Genomics Institute at Shenzhen, Chinese Academy of Agricultural Sciences	SRR6323090	China:Shandong	colorectal			40 day female Cobb 500	single
ChiScolR4B22	16685744	202358	4069	475661	94.01	SAMN08009955	PRJNA417359	None	Metagenome or environmental	Agricultural Genomics Institute at Shenzhen, Chinese Academy of Agricultural Sciences	SRR6323333	China:Shandong	colorectal			40 day male Cobb 500	single
ChiScolR5B23	15669564	158717	4104	371366	93.46	SAMN08009956	PRJNA417359	None	Metagenome or environmental	Agricultural Genomics Institute at Shenzhen, Chinese Academy of Agricultural Sciences	SRR6323334	China:Shandong	colorectal			40 day male Cobb 500	single
ChiScolR6B24	14165820	165003	3574	373517	95.9	SAMN08009957	PRJNA417359	None	Metagenome or environmental	Agricultural Genomics Institute at Shenzhen, Chinese Academy of Agricultural Sciences	SRR6323331	China:Shandong	colorectal			40 day male Cobb 500	single
ChiSduod1B19	17598791	233502	3931	545017	92.5	SAMN08009931	PRJNA417359	None	Metagenome or environmental	Agricultural Genomics Institute at Shenzhen, Chinese Academy of Agricultural Sciences	SRR6323121	China:Shandong	duodenal			40 day female Cobb 500	single
ChiSduod2B20	12780711	204236	3793	480417	98.45	SAMN08009932	PRJNA417359	None	Metagenome or environmental	Agricultural Genomics Institute at Shenzhen, Chinese Academy of Agricultural Sciences	SRR6323122	China:Shandong	duodenal			40 day female Cobb 500	single
ChiSduod3B21	13722142	270802	2880	582960	91.56	SAMN08009933	PRJNA417359	None	Metagenome or environmental	Agricultural Genomics Institute at Shenzhen, Chinese Academy of Agricultural Sciences	SRR6323097	China:Shandong	duodenal			40 day female Cobb 500	single
ChiSduod4B22	11406222	202358	4069	475661	97.37	SAMN08009946	PRJNA417359	None	Metagenome or environmental	Agricultural Genomics Institute at Shenzhen, Chinese Academy of Agricultural Sciences	SRR6323437	China:Shandong	duodenal			40 day male Cobb 500	single
ChiSduod5B23	1620764	158717	4104	371366	86.39	SAMN08009947	PRJNA417359	None	Metagenome or environmental	Agricultural Genomics Institute at Shenzhen, Chinese Academy of Agricultural Sciences	SRR6323434	China:Shandong	duodenal			40 day male Cobb 500	single
ChiSduod6B24	5463336	165003	3574	373517	96.26	SAMN08009948	PRJNA417359	None	Metagenome or environmental	Agricultural Genomics Institute at Shenzhen, Chinese Academy of Agricultural Sciences	SRR6323435	China:Shandong	duodenal			40 day male Cobb 500	single
ChiSile1B19	16422848	233502	3931	545017	95.37	SAMN08009934	PRJNA417359	None	Metagenome or environmental	Agricultural Genomics Institute at Shenzhen, Chinese Academy of Agricultural Sciences	SRR6323096	China:Shandong	ileal			40 day female Cobb 500	single
ChiSile2B20	20973956	204236	3793	480417	98.62	SAMN08009935	PRJNA417359	None	Metagenome or environmental	Agricultural Genomics Institute at Shenzhen, Chinese Academy of Agricultural Sciences	SRR6323099	China:Shandong	ileal			40 day female Cobb 500	single
ChiSile3B21	15329622	270802	2880	582960	97.98	SAMN08009936	PRJNA417359	None	Metagenome or environmental	Agricultural Genomics Institute at Shenzhen, Chinese Academy of Agricultural Sciences	SRR6323098	China:Shandong	ileal			40 day female Cobb 500	single
ChiSile4B22	11028392	202358	4069	475661	84.03	SAMN08009949	PRJNA417359	None	Metagenome or environmental	Agricultural Genomics Institute at Shenzhen, Chinese Academy of Agricultural Sciences	SRR6323432	China:Shandong	ileal			40 day male Cobb 500	single
ChiSile5B23	18375323	158717	4104	371366	99.47	SAMN08009950	PRJNA417359	None	Metagenome or environmental	Agricultural Genomics Institute at Shenzhen, Chinese Academy of Agricultural Sciences	SRR6323433	China:Shandong	ileal			40 day male Cobb 500	single
ChiSile6B24	12677099	165003	3574	373517	97.96	SAMN08009951	PRJNA417359	None	Metagenome or environmental	Agricultural Genomics Institute at Shenzhen, Chinese Academy of Agricultural Sciences	SRR6323430	China:Shandong	ileal			40 day male Cobb 500	single
ChiSjej1B19	14688938	233502	3931	545017	89.08	SAMN08009937	PRJNA417359	None	Metagenome or environmental	Agricultural Genomics Institute at Shenzhen, Chinese Academy of Agricultural Sciences	SRR6323093	China:Shandong	jejunal			40 day female Cobb 500	single
ChiSjej2B20	16781128	204236	3793	480417	99.15	SAMN08009938	PRJNA417359	None	Metagenome or environmental	Agricultural Genomics Institute at Shenzhen, Chinese Academy of Agricultural Sciences	SRR6323092	China:Shandong	jejunal			40 day female Cobb 500	single
ChiSjej3B21	12551887	270802	2880	582960	96.98	SAMN08009939	PRJNA417359	None	Metagenome or environmental	Agricultural Genomics Institute at Shenzhen, Chinese Academy of Agricultural Sciences	SRR6323095	China:Shandong	jejunal			40 day female Cobb 500	single
ChiSjej4B22	9509670	202358	4069	475661	97.4	SAMN08009952	PRJNA417359	None	Metagenome or environmental	Agricultural Genomics Institute at Shenzhen, Chinese Academy of Agricultural Sciences	SRR6323431	China:Shandong	jejunal			40 day male Cobb 500	single
ChiSjej5B23	15443276	158717	4104	371366	97.21	SAMN08009953	PRJNA417359	None	Metagenome or environmental	Agricultural Genomics Institute at Shenzhen, Chinese Academy of Agricultural Sciences	SRR6323335	China:Shandong	jejunal			40 day male Cobb 500	single
ChiSjej6B24	15194024	165003	3574	373517	99.19	SAMN08009954	PRJNA417359	None	Metagenome or environmental	Agricultural Genomics Institute at Shenzhen, Chinese Academy of Agricultural Sciences	SRR6323336	China:Shandong	jejunal			40 day male Cobb 500	single
ChiSxcec1B13	16937453	351209	2484	748132	93.48	SAMN08009898	PRJNA417359	None	Metagenome or environmental	Agricultural Genomics Institute at Shenzhen, Chinese Academy of Agricultural Sciences	SRR6323514	China:Shanxi	caecal			41 day female Ross 308	single
ChiSxcec2B14	14177370	267021	2364	546717	92.79	SAMN08009899	PRJNA417359	None	Metagenome or environmental	Agricultural Genomics Institute at Shenzhen, Chinese Academy of Agricultural Sciences	SRR6323517	China:Shanxi	caecal			41 day female Ross 308	single
ChiSxcec3B15	19406833	355080	2127	712047	92.72	SAMN08009900	PRJNA417359	None	Metagenome or environmental	Agricultural Genomics Institute at Shenzhen, Chinese Academy of Agricultural Sciences	SRR6323516	China:Shanxi	caecal			41 day female Ross 308	single
ChiSxcec4B16	15998736	245847	2192	492774	84.92	SAMN08009913	PRJNA417359	None	Metagenome or environmental	Agricultural Genomics Institute at Shenzhen, Chinese Academy of Agricultural Sciences	SRR6323245	China:Shanxi	caecal			41 day male Ross 308	single
ChiSxcec5B17	17694336	294542	2224	588208	91.34	SAMN08009914	PRJNA417359	None	Metagenome or environmental	Agricultural Genomics Institute at Shenzhen, Chinese Academy of Agricultural Sciences	SRR6323244	China:Shanxi	caecal			41 day male Ross 308	single
ChiSxcec6B18	19017209	224289	2614	468234	92.77	SAMN08009915	PRJNA417359	None	Metagenome or environmental	Agricultural Genomics Institute at Shenzhen, Chinese Academy of Agricultural Sciences	SRR6323243	China:Shanxi	caecal			41 day male Ross 308	single
ChiSxcolR1B13	16868554	351209	2484	748132	93.31	SAMN08009910	PRJNA417359	None	Metagenome or environmental	Agricultural Genomics Institute at Shenzhen, Chinese Academy of Agricultural Sciences	SRR6323374	China:Shanxi	colorectal			41 day female Ross 308	single
ChiSxcolR2B14	17382136	267021	2364	546717	93.59	SAMN08009911	PRJNA417359	None	Metagenome or environmental	Agricultural Genomics Institute at Shenzhen, Chinese Academy of Agricultural Sciences	SRR6323367	China:Shanxi	colorectal			41 day female Ross 308	single
ChiSxcolR3B15	13193424	355080	2127	712047	88.36	SAMN08009912	PRJNA417359	None	Metagenome or environmental	Agricultural Genomics Institute at Shenzhen, Chinese Academy of Agricultural Sciences	SRR6323368	China:Shanxi	colorectal			41 day female Ross 308	single
ChiSxcolR4B16	10713675	245847	2192	492774	93.71	SAMN08009925	PRJNA417359	None	Metagenome or environmental	Agricultural Genomics Institute at Shenzhen, Chinese Academy of Agricultural Sciences	SRR6323115	China:Shanxi	colorectal			41 day male Ross 308	single
ChiSxcolR5B17	17447489	294542	2224	588208	95.86	SAMN08009926	PRJNA417359	None	Metagenome or environmental	Agricultural Genomics Institute at Shenzhen, Chinese Academy of Agricultural Sciences	SRR6323116	China:Shanxi	colorectal			41 day male Ross 308	single
ChiSxcolR6B18	17823247	224289	2614	468234	93.33	SAMN08009927	PRJNA417359	None	Metagenome or environmental	Agricultural Genomics Institute at Shenzhen, Chinese Academy of Agricultural Sciences	SRR6323117	China:Shanxi	colorectal			41 day male Ross 308	single
ChiSxduod1B13	10396015	351209	2484	748132	94.55	SAMN08009901	PRJNA417359	None	Metagenome or environmental	Agricultural Genomics Institute at Shenzhen, Chinese Academy of Agricultural Sciences	SRR6323509	China:Shanxi	duodenal			41 day female Ross 308	single
ChiSxduod2B14	10252050	267021	2364	546717	91.89	SAMN08009902	PRJNA417359	None	Metagenome or environmental	Agricultural Genomics Institute at Shenzhen, Chinese Academy of Agricultural Sciences	SRR6323508	China:Shanxi	duodenal			41 day female Ross 308	single
ChiSxduod3B15	19345651	355080	2127	712047	96.06	SAMN08009903	PRJNA417359	None	Metagenome or environmental	Agricultural Genomics Institute at Shenzhen, Chinese Academy of Agricultural Sciences	SRR6323371	China:Shanxi	duodenal			41 day female Ross 308	single
ChiSxduod4B16	13281313	245847	2192	492774	98.36	SAMN08009916	PRJNA417359	None	Metagenome or environmental	Agricultural Genomics Institute at Shenzhen, Chinese Academy of Agricultural Sciences	SRR6323242	China:Shanxi	duodenal			41 day male Ross 308	single
ChiSxduod5B17	7836353	294542	2224	588208	91.37	SAMN08009917	PRJNA417359	None	Metagenome or environmental	Agricultural Genomics Institute at Shenzhen, Chinese Academy of Agricultural Sciences	SRR6323241	China:Shanxi	duodenal			41 day male Ross 308	single
ChiSxduod6B18	14012217	224289	2614	468234	98.41	SAMN08009918	PRJNA417359	None	Metagenome or environmental	Agricultural Genomics Institute at Shenzhen, Chinese Academy of Agricultural Sciences	SRR6323240	China:Shanxi	duodenal			41 day male Ross 308	single
ChiSxile1B13	16400987	351209	2484	748132	94.38	SAMN08009904	PRJNA417359	None	Metagenome or environmental	Agricultural Genomics Institute at Shenzhen, Chinese Academy of Agricultural Sciences	SRR6323372	China:Shanxi	ileal			41 day female Ross 308	single
ChiSxile2B14	19120710	267021	2364	546717	95.4	SAMN08009905	PRJNA417359	None	Metagenome or environmental	Agricultural Genomics Institute at Shenzhen, Chinese Academy of Agricultural Sciences	SRR6323369	China:Shanxi	ileal			41 day female Ross 308	single
ChiSxile3B15	19349850	355080	2127	712047	94.43	SAMN08009906	PRJNA417359	None	Metagenome or environmental	Agricultural Genomics Institute at Shenzhen, Chinese Academy of Agricultural Sciences	SRR6323370	China:Shanxi	ileal			41 day female Ross 308	single
ChiSxile4B16	9389077	245847	2192	492774	96.04	SAMN08009919	PRJNA417359	None	Metagenome or environmental	Agricultural Genomics Institute at Shenzhen, Chinese Academy of Agricultural Sciences	SRR6323239	China:Shanxi	ileal			41 day male Ross 308	single
ChiSxile5B17	12846803	294542	2224	588208	90.71	SAMN08009920	PRJNA417359	None	Metagenome or environmental	Agricultural Genomics Institute at Shenzhen, Chinese Academy of Agricultural Sciences	SRR6323238	China:Shanxi	ileal			41 day male Ross 308	single
ChiSxile6B18	20375904	224289	2614	468234	98.65	SAMN08009921	PRJNA417359	None	Metagenome or environmental	Agricultural Genomics Institute at Shenzhen, Chinese Academy of Agricultural Sciences	SRR6323237	China:Shanxi	ileal			41 day male Ross 308	single
ChiSxjej1B13	17389175	351209	2484	748132	97.73	SAMN08009907	PRJNA417359	None	Metagenome or environmental	Agricultural Genomics Institute at Shenzhen, Chinese Academy of Agricultural Sciences	SRR6323375	China:Shanxi	jejunal			41 day female Ross 308	single
ChiSxjej2B14	16027323	267021	2364	546717	95.95	SAMN08009908	PRJNA417359	None	Metagenome or environmental	Agricultural Genomics Institute at Shenzhen, Chinese Academy of Agricultural Sciences	SRR6323376	China:Shanxi	jejunal			41 day female Ross 308	single
ChiSxjej3B15	13755612	355080	2127	712047	94.72	SAMN08009909	PRJNA417359	None	Metagenome or environmental	Agricultural Genomics Institute at Shenzhen, Chinese Academy of Agricultural Sciences	SRR6323373	China:Shanxi	jejunal			41 day female Ross 308	single
ChiSxjej4B16	16294320	245847	2192	492774	89.34	SAMN08009922	PRJNA417359	None	Metagenome or environmental	Agricultural Genomics Institute at Shenzhen, Chinese Academy of Agricultural Sciences	SRR6323236	China:Shanxi	jejunal			41 day male Ross 308	single
ChiSxjej5B17	15501666	294542	2224	588208	96.79	SAMN08009923	PRJNA417359	None	Metagenome or environmental	Agricultural Genomics Institute at Shenzhen, Chinese Academy of Agricultural Sciences	SRR6323113	China:Shanxi	jejunal			41 day male Ross 308	single
ChiSxjej6B18	17474249	224289	2614	468234	92.16	SAMN08009924	PRJNA417359	None	Metagenome or environmental	Agricultural Genomics Institute at Shenzhen, Chinese Academy of Agricultural Sciences	SRR6323114	China:Shanxi	jejunal			41 day male Ross 308	single
UKcec1	62715176	172952	1766	337842	75.06	SAMN01983846	PRJNA193217	24657972	MIGS/MIMS/MIMARKS.host-associated	BIRMINGHAM UNIVERSITY	SRR789046	United Kingdom: England	caecal	None		Ross broiler
CHK1	49903089	274384	1283	487564	88.15	SAMEA104467480	PRJEB22062	32738764	Metagenome	Centre for Genomic Epidemiology	ERR2241977	Bulgaria	faecal
CHK10	42046999	69140	2174	139607	89.37	SAMEA104467148	PRJEB22062	32738764	Metagenome	Centre for Genomic Epidemiology	ERR2241645	Netherlands	faecal
CHK100	37674435	155827	1466	285545	80.19	SAMEA104467351	PRJEB22062	32738764	Metagenome	Centre for Genomic Epidemiology	ERR2241848	Italy	faecal
CHK101	40129415	198946	1325	351729	78.5	SAMEA104467352	PRJEB22062	32738764	Metagenome	Centre for Genomic Epidemiology	ERR2241849	Italy	faecal
CHK102	42482837	403580	1222	700855	67.08	SAMEA104467353	PRJEB22062	32738764	Metagenome	Centre for Genomic Epidemiology	ERR2241850	Italy	faecal
CHK103	51190166	263605	1706	500277	85.08	SAMEA104467354	PRJEB22062	32738764	Metagenome	Centre for Genomic Epidemiology	ERR2241851	Italy	faecal
CHK104	47610789	544751	1276	962632	83.74	SAMEA104467355	PRJEB22062	32738764	Metagenome	Centre for Genomic Epidemiology	ERR2241852	Italy	faecal
CHK105	43318135	151863	1570	282132	81.58	SAMEA104467356	PRJEB22062	32738764	Metagenome	Centre for Genomic Epidemiology	ERR2241853	Italy	faecal
CHK106	41882799	290412	1218	501412	76.68	SAMEA104467357	PRJEB22062	32738764	Metagenome	Centre for Genomic Epidemiology	ERR2241854	Italy	faecal
CHK107	34726346	266856	1376	477321	72.04	SAMEA104467358	PRJEB22062	32738764	Metagenome	Centre for Genomic Epidemiology	ERR2241855	Italy	faecal
CHK108	40646114	238369	1526	446149	86.29	SAMEA104467359	PRJEB22062	32738764	Metagenome	Centre for Genomic Epidemiology	ERR2241856	Italy	faecal
CHK109	39474777	94436	1894	190308	88.46	SAMEA104467360	PRJEB22062	32738764	Metagenome	Centre for Genomic Epidemiology	ERR2241857	Italy	faecal
CHK11	45891027	265608	1352	476910	87.32	SAMEA104467150	PRJEB22062	32738764	Metagenome	Centre for Genomic Epidemiology	ERR2241647	Netherlands	faecal
CHK110	53598556	428993	1362	777479	87.58	SAMEA104467361	PRJEB22062	32738764	Metagenome	Centre for Genomic Epidemiology	ERR2241858	Italy	faecal
CHK111	38063373	251430	1159	435442	69.5	SAMEA104467362	PRJEB22062	32738764	Metagenome	Centre for Genomic Epidemiology	ERR2241859	Italy	faecal
CHK112	30738938	95865	1826	192851	83.1	SAMEA104467363	PRJEB22062	32738764	Metagenome	Centre for Genomic Epidemiology	ERR2241860	Italy	faecal
CHK113	35520761	98248	1649	186403	84.43	SAMEA104467364	PRJEB22062	32738764	Metagenome	Centre for Genomic Epidemiology	ERR2241861	Italy	faecal
CHK114	43369327	322010	1159	556166	73.08	SAMEA104467365	PRJEB22062	32738764	Metagenome	Centre for Genomic Epidemiology	ERR2241862	Italy	faecal
CHK115	47755092	291238	1331	521047	77.89	SAMEA104467366	PRJEB22062	32738764	Metagenome	Centre for Genomic Epidemiology	ERR2241863	Italy	faecal
CHK116	47552760	181691	1724	340829	66.7	SAMEA104467367	PRJEB22062	32738764	Metagenome	Centre for Genomic Epidemiology	ERR2241864	Italy	faecal
CHK117	42286273	219941	1408	398332	86.93	SAMEA104467368	PRJEB22062	32738764	Metagenome	Centre for Genomic Epidemiology	ERR2241865	Italy	faecal
CHK118	53478834	120377	2569	245846	90.69	SAMEA104467369	PRJEB22062	32738764	Metagenome	Centre for Genomic Epidemiology	ERR2241866	Italy	faecal
CHK119	48705622	106726	1484	195601	88.17	SAMEA104467390	PRJEB22062	32738764	Metagenome	Centre for Genomic Epidemiology	ERR2241887	Poland	faecal
CHK12	45219149	58898	2187	120189	95.1	SAMEA104467152	PRJEB22062	32738764	Metagenome	Centre for Genomic Epidemiology	ERR2241649	Netherlands	faecal
CHK120	49065398	338905	1576	635471	85.46	SAMEA104467391	PRJEB22062	32738764	Metagenome	Centre for Genomic Epidemiology	ERR2241888	Poland	faecal
CHK121	52850695	344624	1279	608972	78.87	SAMEA104467392	PRJEB22062	32738764	Metagenome	Centre for Genomic Epidemiology	ERR2241889	Poland	faecal
CHK122	49666963	277728	1243	491663	72.01	SAMEA104467393	PRJEB22062	32738764	Metagenome	Centre for Genomic Epidemiology	ERR2241890	Poland	faecal
CHK123	43680128	179270	1284	310403	62.22	SAMEA104467394	PRJEB22062	32738764	Metagenome	Centre for Genomic Epidemiology	ERR2241891	Poland	faecal
CHK124	52363996	174067	1524	319431	91.79	SAMEA104467395	PRJEB22062	32738764	Metagenome	Centre for Genomic Epidemiology	ERR2241892	Poland	faecal
CHK125	42131693	87462	2463	188813	90.18	SAMEA104467396	PRJEB22062	32738764	Metagenome	Centre for Genomic Epidemiology	ERR2241893	Poland	faecal
CHK126	46053810	68382	2225	138346	93.3	SAMEA104467397	PRJEB22062	32738764	Metagenome	Centre for Genomic Epidemiology	ERR2241894	Poland	faecal
CHK127	99053197	241432	1703	461991	87.32	SAMEA104467398	PRJEB22062	32738764	Metagenome	Centre for Genomic Epidemiology	ERR2241895	Poland	faecal
CHK128	54045707	248305	1262	437154	89.91	SAMEA104467399	PRJEB22062	32738764	Metagenome	Centre for Genomic Epidemiology	ERR2241896	Poland	faecal
CHK129	43037821	158858	1782	308325	82.92	SAMEA104467400	PRJEB22062	32738764	Metagenome	Centre for Genomic Epidemiology	ERR2241897	Poland	faecal
CHK13	47215543	234057	1548	439201	86.75	SAMEA104467154	PRJEB22062	32738764	Metagenome	Centre for Genomic Epidemiology	ERR2241651	Netherlands	faecal
CHK130	42911712	116967	2306	243142	88.47	SAMEA104467401	PRJEB22062	32738764	Metagenome	Centre for Genomic Epidemiology	ERR2241898	Poland	faecal
CHK131	47833591	124543	2331	261632	91.1	SAMEA104467403	PRJEB22062	32738764	Metagenome	Centre for Genomic Epidemiology	ERR2241900	Poland	faecal
CHK132	47206524	112002	2644	244974	91.36	SAMEA104467404	PRJEB22062	32738764	Metagenome	Centre for Genomic Epidemiology	ERR2241901	Poland	faecal
CHK133	37761596	85096	2485	181334	90.14	SAMEA104467405	PRJEB22062	32738764	Metagenome	Centre for Genomic Epidemiology	ERR2241902	Poland	faecal
CHK134	47555051	229228	1170	400028	88.75	SAMEA104467406	PRJEB22062	32738764	Metagenome	Centre for Genomic Epidemiology	ERR2241903	Poland	faecal
CHK135	48463752	264316	1654	501471	83.13	SAMEA104467407	PRJEB22062	32738764	Metagenome	Centre for Genomic Epidemiology	ERR2241904	Poland	faecal
CHK136	38747483	130340	2184	257471	84.97	SAMEA104467408	PRJEB22062	32738764	Metagenome	Centre for Genomic Epidemiology	ERR2241905	Poland	faecal
CHK137	42001044	97409	2337	199388	91.7	SAMEA104467409	PRJEB22062	32738764	Metagenome	Centre for Genomic Epidemiology	ERR2241906	Poland	faecal
CHK138	37086668	82835	2090	153951	75.37	SAMEA104467410	PRJEB22062	32738764	Metagenome	Centre for Genomic Epidemiology	ERR2241907	Germany	faecal
CHK139	36933134	212893	1541	400600	81.55	SAMEA104467412	PRJEB22062	32738764	Metagenome	Centre for Genomic Epidemiology	ERR2241909	Germany	faecal
CHK14	41064764	287203	1541	531957	80.67	SAMEA104467156	PRJEB22062	32738764	Metagenome	Centre for Genomic Epidemiology	ERR2241653	Netherlands	faecal
CHK140	34128498	73359	2160	149110	91.41	SAMEA104467414	PRJEB22062	32738764	Metagenome	Centre for Genomic Epidemiology	ERR2241911	Germany	faecal
CHK141	38164113	54291	2216	112103	91.35	SAMEA104467416	PRJEB22062	32738764	Metagenome	Centre for Genomic Epidemiology	ERR2241913	Germany	faecal
CHK142	38685825	58131	2666	122685	90.76	SAMEA104467418	PRJEB22062	32738764	Metagenome	Centre for Genomic Epidemiology	ERR2241915	Germany	faecal
CHK143	39088028	101654	2168	206443	87.1	SAMEA104467420	PRJEB22062	32738764	Metagenome	Centre for Genomic Epidemiology	ERR2241917	Germany	faecal
[truncated: 224 more rows]

## Sheet: Table S10
Supplementary Table 10: Genome statistics for MAGs of >80% completion and <5% contamination constructed from 632 metagenomic samples and binned using MetaBAT2.
[truncated: 5,596 more rows]

[truncated: 11 more sheets: Table S11, Table S12, Table S13, Table S14, Table S15, Table S16, Table S17, Table S18, Table S19, Table S20, Table S21]
